# Supplementary material for: Unraveling the causal genes and transcriptomic determinants of human telomere length
Source: Nat Commun. 2023 Dec 21;14:8517. doi: 10.1038/s41467-023-44355-z (PMC10739845; doi:10.1038/s41467-023-44355-z)
Supplement: Supplementary file 4 — Supplementary Data 1-13 [file 41467_2023_44355_MOESM4_ESM.xlsx]

## Sheet: Supplementary Data 1
Supplementary Data 1. Demographic information of the participants.
Characteristics	Female (n=73)	Male (n=93)
Maternal age	32 ± 3.6	32 ± 4.2
Maternal BMI (kg/m2)	28 ± 3.4	27 ± 3.3
Infant weight (g)	3234 ± 508.1	3315 ± 448.8
Gestational week	40 ± 1.9	39 ± 1.7
Placental size (cm)	503 ± 86.4	516 ± 89.9
The numbers in this table are shown as mean ± standard deviation.

## Sheet: Supplementary Data 2
Supplementary Data 2. Incorporated TL-related GWASs for the trans-ancestral meta-analysis.
Cohort	Trait	Sample size
UKBB	T/S ratio based on quantitative PCR (qPCR) assay	472174
TOPMed	Predicted TL from whole-genome sequencing (WGS)	109122
SCHS	T/S ratio based on qPCR assay	63257

## Sheet: Supplementary Data 3
Supplementary Data 3. New genetic loci identified in trans-ancestral TL GWAS.
Chr:Pos	dbSNP ID	Nearest genes	EA/NEA	Meta-analysis			SCHS			TopMed			UKBB
				Beta	SE	P-meta	Beta	SE	P	Beta	SE	P	Beta	SE	P	I2	P-het
1:11778977	rs55967531	C1orf167	A/G	-0.01	0.0024	8.81e-09	-0.021	0.014	0.119	-0.009	0.004	0.0171	0.017	0.003	1.5e-07	2.625	0.269
1:23274086	rs678007	LINC01355	T/C	0.01	0.0018	1.8e-08	0.018	0.011	0.0879	0.007	0.003	0.00992	-0.013	0.003	4.2e-07	3.468	0.177
1:185275436	rs10798002	SWT1	A/C	0.011	0.0015	1.34e-12	-0.007	0.011	0.526	-0.011	0.002	9.78e-07	0.01	0.002	3.2e-07	0.211	0.9
1:212802436	rs4951639	TATDN3	T/C	0.009	0.0016	3.4e-08	0.019	0.01	0.0485	0.009	0.002	0.000138	-0.008	0.002	0.00026	1.313	0.519
1:226424585	rs12032713	RP11-118H4.3	T/C	0.017	0.0026	1.81e-10	0.048	0.01	1.05e-06	0.02	0.004	2.94e-06	-0.011	0.004	0.0035	13.57	0.00113
2:16449516	rs4832615	AC010880.1	T/C	0.01	0.0017	9.95e-09	-0.017	0.017	0.317	-0.007	0.003	0.0124	0.012	0.002	1.1e-07	2.595	0.273
2:65330153	rs871974	SPRED2	T/C	-0.01	0.0017	1.18e-08	0.001	0.01	0.959	0.008	0.003	0.00261	-0.011	0.002	5.3e-07	1.683	0.431
3:133684452	rs77247608	TFP1	A/G	0.009	0.0016	7.07e-09	-0.007	0.009	0.47	-0.008	0.002	0.00141	0.011	0.002	9.3e-07	1.268	0.53
6:29696535	rs3129087	ZFP57	T/C	0.012	0.002	4.17e-10	0.017	0.029	0.56	0.014	0.003	1.11e-06	-0.011	0.003	6.5e-05	0.984	0.611
7:50295636	rs4917017	SPATA48	A/G	0.01	0.0016	1.63e-09	0.015	0.009	0.097	0.007	0.002	0.00304	-0.011	0.002	2.3e-07	1.9	0.387
10:32337541	rs2505400	EPC1	A/G	-0.01	0.002	1.52e-08	0.028	0.022	0.215	0.01	0.003	0.000342	-0.013	0.003	1.7e-05	0.819	0.664
10:133232519	rs3008359	VENTX	T/G	0.013	0.0021	4.87e-10	-0.012	0.01	0.23	-0.012	0.003	3.07e-05	0.014	0.003	7.3e-06	0.206	0.902
11:118720034	rs503542	AP002954.1	A/G	-0.01	0.0015	3.5e-11	0.023	0.009	0.0153	0.011	0.002	3.01e-07	-0.008	0.002	0.0001	3.375	0.185
13:44479381	rs9533871	TSC22D1	T/C	0.008	0.0015	3.58e-08	0.02	0.009	0.0306	0.008	0.002	0.000493	-0.008	0.002	9.5e-05	1.689	0.43
14:72805970	rs2332919	DPF3	T/C	-0.01	0.0016	1.46e-10	0.005	0.011	0.63	-0.011	0.002	1.12e-05	0.011	0.002	1.1e-06	2.159	0.34
14:96481626	rs138980163	AK7	A/G	0.013	0.0022	8.11e-09	0.016	0.019	0.398	0.01	0.004	0.0074	-0.015	0.003	2.2e-07	1.475	0.478
14:103936818	rs10220464	TDRD9	A/G	0.009	0.0015	2.45e-08	-0.031	0.009	0.000754	-0.006	0.002	0.00985	0.009	0.002	6.4e-06	7.284	0.0262
17:39552588	rs7503377	CDK12	T/C	0.011	0.0019	1.5e-08	0.004	0.01	0.676	-0.012	0.003	1.44e-05	0.011	0.003	8e-05	2.484	0.289
18:76984378	rs470550	MBP	T/C	-0.01	0.0015	1.32e-10	0.004	0.01	0.651	0.008	0.002	0.000219	-0.011	0.002	1.1e-07	0.855	0.652
22:31617379	rs7293143	SFI1	A/G	-0.02	0.003	2.44e-09	-0.052	0.033	0.116	-0.015	0.004	0.000524	0.019	0.004	2e-06	1.475	0.478
EA: effective allele, NEA: non-effective allele

## Sheet: Supplementary Data 4
Supplementary Data 4. All significant TL-associated loci identified in trans-ancestral TL GWAS.
Chr:Pos	dbSNP ID	Nearest genes	EA/NEA	EAF	Beta	SE	P-meta	I2	P-het
1:110371663	rs6677797	SLC16A4	C/G	0.472	0.0119	0.0015	7.47e-16	89.9	1
1:11164270	rs187540244	MTOR	A/G	0.995	-0.0906	0.0149	1.25e-09	0	0.269
1:113901277	rs17464525	AP4B1	A/G	0.643	-0.0276	0.002	1.31e-44	84.4	0.031
1:113955539	rs371505229	HIPK1	G/A	0.999	-0.2429	0.0352	4.99e-12	0	0.177
1:11778977	rs55967531	C1orf167	A/G	0.681	-0.014	0.0024	8.81e-09	23.8	1
1:147255473	rs28706431	CHD1L	T/C	0.694	0.0231	0.0027	3.8e-18	0	1
1:151423306	rs2274533	POGZ	C/T	0.302	0.0147	0.0018	2.32e-16	10.2	0.275
1:185275436	rs10798002	SWT1	C/A	0.546	0.0106	0.0015	1.34e-12	0	0.184
1:20589745	rs66731853	CDA	A/G	0.558	-0.0144	0.0017	7.84e-18	71.3	0
1:212802436	rs4951639	TATDN3	T/C	0.406	0.0086	0.0016	3.4e-08	0	0.002
1:226367601	rs1136410	PARP1	G/A	0.693	0.0368	0.002	2.02e-73	92	1
1:226424585	rs12032713	RP11-118H4.3	T/C	0.715	0.0168	0.0026	1.81e-10	85.3	0.375
1:23274086	rs678007	LINC01355	T/C	0.665	0.0103	0.0018	1.8e-08	42.3	0.328
1:31820128	rs34278194	SPOCD1	-/del	0.562	0.0179	0.002	1.32e-18	0	0.9
1:44771759	rs111514688	SNORD46	-/del	0.799	-0.0146	0.0025	4.73e-09	0	0.519
1:77984833	rs34517439	DNAJB4	A/C	0.73	0.0147	0.0026	1.78e-08	16.2	0
1:92376810	rs139795227	RPAP2	C/A	0.803	-0.0528	0.0069	1.77e-14	43.3	0.001
10:101581843	rs3730468	POLL	C/T	0.997	-0.1495	0.0235	2.04e-10	0	0.273
10:103012383	rs572176066	CNNM2	T/C	0.996	0.1205	0.0177	1.14e-11	0	0.091
10:103108166	rs562223325	NT5C2	-/ins	0.994	0.0944	0.0131	5.6e-13	0	1
10:103916707	rs9420907	STN1	A/C	0.313	-0.0673	0.002	1.85e-239	95.2	0
10:103932306	rs191771387	STN1	T/C	0.994	0.0949	0.015	2.32e-10	0	0
10:103944853	rs4615949	SLK	G/A	0.584	0.0214	0.0017	1.89e-36	90	0.07
10:103997314	rs141932184	SLK	T/C	0.992	0.0667	0.0115	7.53e-09	0	0.431
10:104045281	rs182641927	COL17A1	T/C	0.996	0.1955	0.0175	6.36e-29	0	0
10:104247208	rs568210926	GSTO1	G/A	0.996	-0.0997	0.0167	2.18e-09	0	1
10:104464631	rs143893644	CFAP58	T/C	0.996	0.132	0.0162	4.12e-16	0	0.051
10:133232519	rs3008359	UTF1	G/T	0.297	0.0132	0.0021	4.87e-10	0	1
10:32336310	rs58887924	EPC1	-/del	0.26	0.012	0.002	4.9e-09	0	1
10:5725551	rs1317420	TASOR2	A/G	0.424	-0.0154	0.0015	1.61e-24	52	0.008
10:92677094	rs7911264	EIF2S2P3	C/T	0.495	0.0104	0.0015	1.89e-12	0	0.69
10:99526723	rs6584281	LINC01475	G/A	0.498	0.016	0.0015	1.63e-27	90.9	0.124
10:99607888	rs7072263	SLC25A28	A/G	0.588	-0.0154	0.0017	6.12e-20	16.6	0.535
11:108221093	rs529630718	NPAT	-/ins	0.998	-0.1536	0.0273	1.89e-08	0	0.122
11:108352874	rs550780879	ATM	G/T	0.998	0.203	0.0295	5.76e-12	0	1
11:108442872	rs12222950	C11orf65	C/T	0.54	0.0294	0.0015	4.54e-86	95.1	1
11:108490220	rs562188285	POGLUT3	C/T	0.997	0.1642	0.0225	3.21e-13	0	0
11:108533200	rs534767998	EXPH5	T/C	0.995	-0.141	0.0161	2.52e-18	0	0
11:108558473	rs2640758	EXPH5	C/A	0.355	-0.0097	0.0017	8.96e-09	49.4	1
11:108665079	rs566456830	DDX10	G/C	0.998	0.2022	0.0339	2.43e-09	0	0.001
11:118720034	rs503542	AP002954.4	G/A	0.53	-0.0098	0.0015	3.5e-11	40.7	1
11:223976	rs11246014	SIRT3	C/A	0.61	0.0162	0.0024	2.01e-11	62.6	1
11:47356845	rs10769256	SPI1	T/C	0.533	-0.0096	0.0015	2.46e-10	52.8	1
12:111472415	rs10774625	ATXN2	G/A	0.515	-0.0118	0.0016	2.89e-13	92	0.591
12:11604809	rs10845387	LINC01252	A/G	0.602	-0.0122	0.0016	5.91e-15	49.3	0.713
12:122363549	rs2341439	CLIP1	C/G	0.394	-0.0132	0.0018	4.26e-14	23.2	0.064
12:123157991	rs1716162	MPHOSPH9	A/T	0.302	0.017	0.0018	3.28e-21	28.4	0
12:24609175	rs12369950	KNOP1P1	C/T	0.727	0.0152	0.0021	7.19e-13	59.3	1
12:54293705	rs7304860	NFE2	C/T	0.424	-0.0098	0.0017	7.03e-09	0	0
12:54300776	rs79977579	NFE2	A/C	0.904	0.0282	0.0034	2.34e-16	0	1
12:88561692	rs1907702	KITLG	A/G	0.329	0.0121	0.0018	2e-11	55	1
13:41120964	rs1332941	RN7SL597P	G/A	0.268	-0.0238	0.002	3.34e-34	0	0.973
13:44479381	rs9533871	TSC22D1	T/C	0.515	0.0081	0.0015	3.58e-08	0	0.124
13:70662479	rs670180	RP11-475F14.1	A/T	0.443	-0.0097	0.0015	1.04e-10	36.8	0.2
13:72766039	rs35017269	DIS3	A/G	0.801	0.0653	0.0066	4.48e-23	0	1
14:103936818	rs10220464	TDRD9	G/A	0.571	0.0086	0.0015	2.45e-08	72.5	1
14:21506530	rs113058369	METTL3	A/G	0.686	0.0164	0.0025	6.63e-11	83.1	0.207
14:24238273	rs34354104	TINF2	A/G	0.78	0.0247	0.0039	3.62e-10	0	1
14:24240770	rs17102313	TINF2	T/C	0.817	0.041	0.0058	2.26e-12	21.3	0.088
14:24242592	rs28372734	TINF2	G/C	0.058	-0.1088	0.01	1.74e-27	0	1
14:64533320	rs1542313	ZBTB1	C/A	0.522	0.0091	0.0015	7.47e-10	71.3	1
14:65077649	rs762810	MAX	A/C	0.538	-0.0163	0.0016	1.8e-23	80.6	0.169
14:72805970	rs2332919	DPF3	T/C	0.402	-0.0105	0.0016	1.46e-10	7.4	1
14:72960275	rs57682131	DCAF4	A/G	0.695	0.0379	0.0025	3.57e-53	84.9	1
14:91447496	rs58616032	PPP4R3A	G/A	0.521	-0.0154	0.0015	2.16e-25	67.9	0.751
14:95715188	rs1123245	TCL1A	A/G	0.659	0.0184	0.002	3.71e-20	62.9	0.017
14:96481626	rs138980163	AK7	A/G	0.663	0.013	0.0022	8.11e-09	0	1
15:41750869	rs17678138	MGA	A/G	0.555	0.0171	0.0016	1.43e-27	87.7	0.018
15:50065546	rs7172615	ATP8B4	T/G	0.621	-0.0269	0.0018	1.77e-50	89.6	0.387
15:50240223	rs78229336	SLC27A2	G/T	0.994	0.0782	0.014	2.38e-08	0	0.111
15:56395161	rs6493856	TEX9	A/C	0.507	0.0094	0.0015	2.04e-10	54.2	0.005
15:74044292	rs5742915	PML	C/T	0.507	-0.0177	0.0016	3.48e-28	44.1	0.806
16:14558363	rs182059586	PARN	C/T	0.795	0.0487	0.0054	3.46e-19	76.4	1
16:28402196	rs450962	EIF3CL	G/A	0.716	-0.0143	0.0025	5.89e-09	0	0
16:3601946	rs74369366	SLX4	G/A	0.701	0.0281	0.0031	1.36e-19	66.3	1
16:50168966	rs12599953	TENT4B	G/A	0.374	0.0148	0.0016	1.73e-20	56.1	0.318
16:50270338	rs77150043	ADCY7	T/C	0.653	0.011	0.0019	6.5e-09	0	0.017
16:67227147	rs371606824	FHOD1	T/C	0.998	-0.142	0.0254	2.2e-08	0	0
16:67626878	rs191075400	CTCF	T/G	0.999	0.2432	0.029	5.42e-17	0	0
16:67692796	rs572457449	GFOD2	A/G	0.997	-0.138	0.0185	8.16e-14	0	0.03
16:67996186	rs550675603	DPEP2	A/G	0.998	-0.1454	0.0208	3.1e-12	0	0.001
16:69373083	rs3785074	TERF2	G/A	0.581	-0.0219	0.0016	3.96e-41	79.5	1
16:70125718	rs56375022	PDPR	T/C	0.972	-0.0418	0.007	2.37e-09	0	1
16:70454250	rs10644691	FCSK	-/ins	0.593	0.0151	0.0021	1.09e-12	0	1
16:74630845	rs7193541	RFWD3	C/T	0.548	0.0203	0.0015	2.13e-42	0	1
16:82170153	rs2303262	MPHOSPH6	T/C	0.388	-0.0401	0.0019	2.07e-100	92.5	0.262
16:87983614	rs28599942	BANP	A/G	0.463	0.0166	0.0016	1.4e-26	0	0.001
16:8979203	rs11646283	USP7	C/T	0.556	-0.0126	0.0015	6.27e-17	68.4	0.015
17:1829845	rs17338501	RPA1	T/C	0.637	-0.0178	0.0019	2.11e-21	87.5	0.124
17:30834485	rs11080134	ATAD5	G/A	0.569	-0.0098	0.0017	4.57e-09	76.9	0.752
17:43133637	rs34083503	NBR2	-/del	0.783	-0.0244	0.0026	2.83e-21	0	0.8
17:59594604	rs2531938	DHX40	A/G	0.858	0.0181	0.0032	2.06e-08	0	0
17:67744896	rs34405642	NOL11	-/del	0.415	-0.0128	0.0021	2.56e-09	0	0.302
17:78173782	rs2010371	SYNGR2	A/G	0.562	0.0124	0.0015	8.31e-16	0	1
17:78187152	rs144204502	TK1	T/C	0.987	-0.1006	0.0091	3.37e-28	0	1
17:7827929	rs34340945	DNAH2	-/del	0.877	-0.0514	0.0031	3.27e-63	0	1
17:7847528	rs577570339	KDM6B	-/del	0.764	0.0227	0.0024	1.2e-21	0	0
17:8195447	rs55915523	RP11-599B13.8	G/A	0.588	0.0174	0.0017	7.69e-26	82.7	1
18:44405546	rs9964138	LINC01478	C/G	0.672	0.0239	0.0022	3.15e-28	84.5	0
18:44581678	rs1849209	LINC01478	T/G	0.374	0.0218	0.0017	2.71e-37	80.5	1
18:53919704	rs117007188	RP11-116K4.1	G/A	0.793	-0.0284	0.005	1.42e-08	0	1
18:54252004	rs11311058	RP11-850A17.1	-/ins	0.506	-0.0194	0.002	1.47e-21	0	1
18:666625	rs8088781	TYMS	T/C	0.118	-0.0277	0.0035	2.49e-15	0	1
18:76984378	rs470550	MBP	C/T	0.507	-0.0095	0.0015	1.32e-10	0	0.902
19:22032639	rs8105767	AC003973.4	G/A	0.609	-0.0274	0.0016	1.79e-66	86.8	0.102
19:22366674	rs55750203	RPL34P34	C/T	0.532	-0.0108	0.0015	1.07e-12	69.7	1
19:33254384	rs79407714	SLC7A10	A/G	0.795	-0.025	0.0041	1.59e-09	74.3	1
19:33259212	rs11668482	CTD-2540B15.12	T/C	0.709	0.0155	0.0022	1.75e-12	75.3	0.12
19:4368800	rs11666453	SH3GL1	A/G	0.596	-0.0117	0.0018	1.7e-10	0	1
19:44921094	rs814573	APOC1	T/A	0.81	-0.0145	0.0026	3.65e-08	0	1
2:16449516	rs4832615	AC010880.1	C/T	0.394	0.01	0.0017	9.95e-09	22.9	0
2:17713194	rs6731131	SMC6	T/C	0.567	-0.0118	0.0016	2.23e-13	58.3	1
2:209808365	rs11894326	UNC80	T/C	0.547	0.0197	0.0015	1.86e-39	94.5	1
2:212832189	rs540836853	AC079610.1	C/T	0.997	0.1136	0.0203	2.39e-08	0	0.139
2:28784942	rs145970865	PCED1CP	-/ins	0.54	0.0136	0.002	1.61e-11	0	1
2:54181805	rs577447201	PPP1CB	T/C	0.795	-0.073	0.0052	4.62e-45	95.1	0.185
2:54248748	rs12615749	ACYP2	G/C	0.668	-0.0375	0.0021	6.24e-69	87.7	0.16
2:58738947	rs1796435	ACYP2	G/A	0.674	-0.0117	0.002	9.92e-09	62.4	0.085
2:65330153	rs871974	LINC01122	C/T	0.595	-0.0095	0.0017	1.18e-08	0	0.439
20:36918247	rs7261175	SPRED2	A/G	0.69	-0.0349	0.0019	7.15e-76	95.7	1
20:37025217	rs140314356	SAMHD1	-/del	0.794	0.0177	0.0025	1.07e-12	0	0.109
20:37086225	rs570624296	RBL1	A/T	0.994	0.0815	0.0144	1.56e-08	0	0
20:37230909	rs370386367	RBL1	T/C	0.998	0.1678	0.0256	5.44e-11	0	0.272
20:37383790	rs541246383	RPN2	A/G	0.998	0.1423	0.0241	3.54e-09	0	0.237
20:37637816	rs574712727	SRC	A/C	0.998	0.1581	0.025	2.44e-10	0	0.586
20:37972364	rs568694975	LINC00489	G/A	0.998	-0.1466	0.0241	1.25e-09	0	0.43
20:38211505	rs547859332	RN7SKP185	A/C	0.998	0.1524	0.0243	3.55e-10	0	0.206
20:38382964	rs374171074	KIAA1755	G/A	0.998	-0.1431	0.023	4.76e-10	0	0.667
20:39516398	rs576984911	RP4-564F22.6	C/A	0.998	-0.1599	0.0258	5.74e-10	0	0.003
20:42116870	rs560292407	RN7SL680P	G/C	0.998	-0.1605	0.0256	3.4e-10	0	0.786
20:42473674	rs549224451	PTPRT	C/T	0.998	-0.1583	0.0265	2.35e-09	0	0.26
20:42864260	rs540609567	PTPRT	T/C	0.998	0.1748	0.0264	3.6e-11	0	1
20:43368417	rs544699357	PTPRT	T/C	0.998	0.1691	0.0249	1.13e-11	0	0.031
20:44086991	rs534178932	RP5-862K6.4	T/G	0.998	0.179	0.0267	1.91e-11	0	0.006
20:44371320	rs564717351	TOX2	A/G	0.998	0.1531	0.0254	1.59e-09	0	0.34
20:63564667	rs45602035	HNF4A	T/C	0.786	0.0374	0.0045	1.02e-16	78.9	0.001
20:63583329	rs147695181	HELZ2	A/G	0.999	-0.3708	0.0517	7.16e-13	0	0.044
20:63620314	rs191857204	GMEB2	G/A	0.977	-0.0671	0.0089	4.03e-14	0	0.068
20:63640895	rs2259797	GMEB2	C/T	0.756	0.0575	0.0026	3.46e-112	98.9	0.478
20:63662692	rs41298344	STMN3	A/C	0.777	0.069	0.004	3.2e-68	87.9	0.026
20:63675195	rs6011023	RTEL1	G/A	0.764	-0.0458	0.0025	4.65e-73	90.6	0
20:63689775	rs35640778	RTEL1	A/G	0.797	-0.1833	0.0059	2.86e-211	97.8	0
20:63690937	rs190887884	RTEL1	A/G	0.801	-0.0798	0.0066	4.22e-34	0	1
20:63770106	rs192335495	RTEL1	A/G	0.995	-0.1501	0.0156	7.83e-22	0	0.113
20:63784843	rs532356829	ZBTB46	G/A	0.998	0.2686	0.0279	6.91e-22	0	0.181
20:63798398	rs183378205	ZBTB46	T/C	0.997	0.3038	0.0217	1.06e-44	0	0.051
20:63806889	rs182423230	ZBTB46	C/T	0.991	-0.0656	0.0111	3.57e-09	0	0.042
20:64144707	rs71325495	MYT1	A/G	0.999	-0.1935	0.0351	3.66e-08	0	0.04
22:16988159	rs28502153	GAB4	A/C	0.569	-0.017	0.0016	1.15e-27	91.4	1
22:21002027	rs79461566	THAP7	G/C	0.766	-0.0201	0.0034	2.47e-09	0	0.103
22:23538691	rs131398	PCAT14	A/G	0.616	0.0092	0.0016	8.04e-09	0	0.932
22:31617379	rs7293143	PISD	A/G	0.701	-0.0179	0.003	2.44e-09	0	1
22:45383290	rs2350929	SMC1B	C/A	0.609	-0.0113	0.0016	4.95e-13	58.3	1
22:50543007	rs131784	KLHDC7B	A/G	0.774	-0.0172	0.0027	3.15e-10	0	1
3:101365760	rs62280667	SENP7	C/T	0.551	-0.012	0.0017	4.26e-13	0	1
3:128635107	rs2811491	RPN1	A/C	0.454	0.0125	0.0015	1.49e-16	52.1	0.008
3:133618602	rs3732575	TOPBP1	A/T	0.395	0.0093	0.0016	1.3e-08	0	1
3:138848952	rs9873179	PIK3CB	A/G	0.486	0.0112	0.0015	2.88e-13	58.2	1
3:160419575	rs142795307	SMC4	-/del	0.741	-0.0154	0.0023	1.77e-11	0	0.485
3:169571489	rs192057726	MECOM	C/T	0.995	0.1049	0.0151	3.39e-12	0	0
3:169652408	rs1468932	MECOM	T/C	0.545	-0.0147	0.0015	1.53e-22	89.1	0.575
3:169759718	rs12638862	Telomerase-vert	G/A	0.64	0.0697	0.0017	0	98.8	0
3:169819165	rs553034584	LRRIQ4	A/G	0.998	-0.2057	0.0301	7.8e-12	0	1
3:170005016	rs6804761	SEC62	G/A	0.483	-0.0131	0.0015	1.54e-17	86.1	1
3:170025972	rs550934727	GPR160	T/C	0.994	-0.0866	0.0151	1.05e-08	0	0.003
3:170028627	rs188408764	GPR160	C/A	0.997	0.1565	0.0276	1.37e-08	0	0.038
3:170305449	rs535164595	PRKCI	T/C	0.998	-0.1588	0.0276	8.57e-09	0	1
3:198116021	rs112394943	FRG2FP	C/T	0.668	0.0139	0.002	2.57e-12	82.7	1
3:24299773	rs2361017	THRB	T/A	0.374	0.0151	0.0022	2.86e-12	73.8	1
3:47680022	rs115787626	SMARCC1	A/G	0.986	0.0577	0.0085	8.59e-12	0	0.504
3:49922137	rs57221907	MON1A	-/ins	0.483	0.0162	0.002	1.68e-15	0	1
3:72842396	rs78491606	SHQ1	C/A	0.799	0.0644	0.0061	2.79e-26	85.6	1
4:121829906	rs13152701	BBS7	A/G	0.528	-0.0113	0.0016	1.37e-12	63.6	0.002
4:163127047	rs4691895	NAF1	C/G	0.373	0.0429	0.0018	1.07e-130	96.1	0.006
4:163315723	rs7665672	NPY1R	A/G	0.234	0.017	0.0025	6.01e-12	0	0.35
4:48819745	rs11520539	OCIAD1	A/G	0.506	0.0142	0.002	4.94e-13	0	1
4:7037599	rs10937779	CCDC96	A/G	0.449	-0.0139	0.0015	1.67e-20	74.2	0.652
4:9993632	rs3775946	SLC2A9	G/A	0.36	0.0144	0.0017	3.94e-18	0	0.734
5:1285859	rs7705526	TERT	A/C	0.333	0.0555	0.0024	6.22e-118	98	0.001
5:1295688	rs34685900	TERT	C/T	0.03	-0.0521	0.0066	1.76e-15	0	0.037
5:133061659	rs55747751	HSPA4	A/G	0.757	-0.018	0.0031	9.34e-09	57.7	0.049
5:139571704	rs73790665	UBE2D2	G/A	0.709	-0.0347	0.0032	1.65e-27	37.8	0.017
5:1621955	rs112732015	PDCD6P1	A/C	0.911	0.0268	0.0036	1.64e-13	0	1
5:79621769	rs11955301	TENT2	C/A	0.819	0.0243	0.0032	6.21e-14	0	0
6:109298174	rs9320282	CCDC162P	G/A	0.489	0.0117	0.0015	2.98e-14	75.6	1
6:202076	rs137955637	RP3-416J7.4	-/ins	0.952	0.0396	0.0047	2.32e-17	0	1
6:27840741	rs570192280	H2BC15	-/ins	0.963	-0.0593	0.0085	2.97e-12	0	1
6:31246577	rs1639105	XXbac-BPG299F13.16	A/G	0.596	-0.0203	0.0019	4.21e-27	36.5	1
6:31594388	rs536378929	NCR3	C/T	0.927	0.0402	0.0048	5.91e-17	0	1
6:31844073	rs9267575	SNHG32	C/T	0.563	0.0233	0.0015	2.46e-53	58.8	1
6:32099726	rs72548029	TNXB	-/ins	0.815	-0.0214	0.0027	8.52e-16	0	1
6:32502150	rs184134473	HLA-DRB5	G/A	0.824	-0.0192	0.0032	1.4e-09	0	1
6:32641611	rs17843560	HLA-DQA1	T/G	0.785	-0.029	0.0033	6.5e-19	47.1	1
6:32643111	rs191251309	HLA-DQA1	A/C	0.915	-0.0291	0.0049	3.23e-09	0	1
6:32647238	rs185831190	HLA-DQA1	T/C	0.839	-0.0218	0.0033	4.63e-11	0	1
6:32923162	rs154979	HLA-DMB	A/C	0.793	0.0431	0.0047	9.83e-20	0	1
7:100182660	rs2056726	STAG3	A/G	0.613	-0.0182	0.0019	1.92e-21	81.4	1
7:123781324	rs28845224	RNU6-11P	A/G	0.541	0.0127	0.002	2.47e-10	0	1
7:124638188	rs182238930	RNU6-102P	A/G	0.993	0.1272	0.0125	1.77e-24	0	1
7:124812616	rs720613	POT1	T/C	0.6	-0.0358	0.0016	1.23e-107	92.4	0.029
7:125028097	rs146930606	POT1-AS1	-/del	0.715	0.0316	0.0028	3.26e-29	0	1
7:129041243	rs7783384	TNPO3	C/T	0.426	0.0184	0.0015	1.18e-34	12.7	1
7:23483479	rs201550463	AC079780.3	-/del	0.907	0.0226	0.0035	1.32e-10	0	0
7:23891043	rs35076898	AC009508.1	C/T	0.598	0.0142	0.0018	1.47e-15	75.2	0.004
7:50295636	rs4917017	IKZF1	A/G	0.599	0.0096	0.0016	1.63e-09	0	0.001
7:76499368	rs35538069	DTX2	G/A	0.411	0.0092	0.0015	1.74e-09	54.4	0
8:21940918	rs7818430	XPO7	T/C	0.473	-0.0167	0.0015	3.14e-29	87.6	0.64
8:257819	rs3008267	ZNF596	T/C	0.518	-0.0131	0.0023	8.25e-09	82.5	1
8:47972876	rs762679	MCM4	A/T	0.284	0.0242	0.0022	4.17e-27	93.3	1
8:55757972	rs13250054	TMEM68	T/A	0.311	0.0241	0.0023	3.02e-26	71.4	1
8:73046483	rs10112752	TERF1	A/G	0.493	-0.024	0.0015	1.05e-55	86.7	1
8:73238144	rs540491189	C8orf89	T/G	0.998	0.1915	0.0235	3.81e-16	0	1
8:73505666	rs551763758	STAU2	G/A	0.997	-0.1247	0.0217	9.42e-09	0	0.001
8:73619726	rs186829107	STAU2	A/T	0.998	0.1891	0.0266	1.23e-12	0	0.804
8:73936850	rs190731966	ELOC	A/C	0.998	0.181	0.0224	7.24e-16	0	0.715
8:94546466	rs1992370	VIRMA	T/C	0.651	-0.0161	0.0017	1.99e-20	25.3	0.478
9:106877689	rs4743037	ZNF462	T/C	0.638	0.0117	0.0017	1.2e-11	76.1	0.091
9:34107507	rs11557154	DCAF12	T/C	0.719	-0.0289	0.0022	1.43e-39	84.8	1
X:154720412	rs2728723	GAB3	A/G	0.628	0.0138	0.0019	1.21e-12	0	1
X:66015290	rs12394264	MIR223	A/G	0.298	0.0186	0.0023	9.67e-16	0	1
EA: effective allele, NEA: non-effective allele

## Sheet: Supplementary Data 5
Supplementary Data 5. All significant TL-associated loci reported by SCHS, TopMed, and UKBB.
Chr:Pos	Study	Mapped gene	dbSNP ID	P-value
14:24252121	SCHS	TINF2	rs41293836	3.53e-33
5:1285859	SCHS	TERT	rs7705526	7.35e-32
3:169764547	SCHS	TERC	rs2293607	2.99e-29
10:103920828	SCHS	OBFC1	rs12415148	3.34e-20
1:226374920	SCHS	PARP1	rs3219104	7.7e-14
8:73008648	SCHS	TERF1	rs28365964	1.47e-13
4:163180330	SCHS	NAF1	rs10857352	1.52e-08
20:63678201	SCHS	RTEL1	rs41309367	4.14e-07
11:108377161	SCHS	ATM	rs227080	9.15e-07
7:124959695	SCHS	POT1	rs7776744	8.38e-07
10:99514668	SCHS-meta	NKX2-3	rs7095953	9.59e-09
19:22110904	SCHS-meta	ZNF257	rs7253490	1.38e-12
16:82176256	SCHS-meta	MPHOSPH6	rs2967374	1e-11
14:72938044	SCHS-meta	DCAF4	rs2302588	8.57e-09
18:662103	SCHS-meta	TYMS	rs1001761	1.06e-08
2:54258545	SCHS-meta	ACYP2	rs11890390	5.18e-10
1:226367601	TopMed	PARP1	rs1136410	9.32e-20
1:35259602	TopMed	ZMYM4	rs11581846	3.04e-10
1:113881455	TopMed	BCL2L15	rs2296176	2.84e-10
2:54263623	TopMed	ACYP2	rs144980386	1.32e-17
2:54255416	TopMed	ACYP2	rs17189743	7.18e-12
3:169769649	TopMed	TERC	rs12637184	1.3e-96
3:169772313	TopMed	TERC	rs9826466	3.25e-17
3:117584223	TopMed	LINC00901	rs961617801	1.25e-11
3:190053412	TopMed	P3H2	rs10937417	6.89e-10
4:163155406	TopMed	NAF1	rs1351222	3.27e-26
4:163144568	TopMed	NAF1	rs113580095	4.72e-18
4:9928595	TopMed	SLC2A2	rs4235345	3.82e-09
5:1285859	TopMed	TERT	rs7705526	1.64e-92
5:1292331	TopMed	TERT	rs34052286	1.5e-12
5:1287079	TopMed	TERT	rs2853677	8.17e-65
5:1272383	TopMed	TERT	rs192999400	3.1e-15
5:1280823	TopMed	TERT	rs6897196	1.87e-83
5:139637905	TopMed	CXXC5	rs75903170	5.69e-10
6:31815431	TopMed	HSPA1A	rs1008438	3.42e-17
7:124812616	TopMed	POT1	rs720613	1.27e-26
7:129041243	TopMed	TNP03	rs7783384	2.34e-12
7:124858989	TopMed	POT1	rs202187871	4.89e-12
8:73046483	TopMed	TERF1	rs10112752	4.59e-13
8:73033303	TopMed	TERF1	rs73687065	3.1e-12
8:73004218	TopMed	TERF1	rs183633026	1.59e-10
10:103916707	TopMed	OBFC1	rs9420907	3.9e-83
10:103918153	TopMed	OBFC1	rs111447985	2.29e-24
10:94344908	TopMed	NOC3L	rs3758526	6.8e-12
10:99514276	TopMed	NKX2-3	rs10883359	3.6e-12
10:103907794	TopMed	OBFC1	rs10883948	2.04e-34
11:108158382	TopMed	ATM	rs61380955	2.47e-17
13:41150640	TopMed	KBTBD7	rs1411041	6.29e-14
14:24242592	TopMed	TINF2	rs28372734	1.74e-27
14:72959582	TopMed	DCAF4	rs2572	5.14e-12
14:24243052	TopMed	TINF2	rs8016076	1.8e-11
14:24254544	TopMed	TINF2	rs41293824	1.31e-09
15:50065546	TopMed	ATP8B4	rs7172615	4.31e-09
16:82166498	TopMed	MPHOSPH6	rs2967355	3.96e-19
16:74630845	TopMed	RFWD3	rs7193541	1.47e-16
16:69357811	TopMed	TERF2	rs9925619	3.01e-14
16:70193527	TopMed	CLEC18C	rs62049363	4.09e-10
16:87961594	TopMed	BANP	rs12934497	9.15e-10
18:666625	TopMed	TYMS	rs8088781	2.49e-15
18:44666476	TopMed	SETBP1	rs2852770	1e-11
19:22032639	TopMed	ZNF257_ZNF676	rs8105767	3.59e-18
20:63678201	TopMed	RTEL1	rs41309367	2.52e-33
20:63689775	TopMed	RTEL1	rs35640778	2.31e-28
20:36922795	TopMed	SAMHD1	rs2342113	4.62e-18
20:63695521	TopMed	RTEL1	rs181080831	6.4e-17
20:63661765	TopMed	RTEL1	rs41308088	1.58e-10
20:63676585	TopMed	RTEL1	rs79981941	1.46e-23
22:50532618	TopMed	TYMP	rs361725	1.36e-10
X:66015290	TopMed	VSIG4	rs12394264	9.67e-16
X:154720412	TopMed	GAB3	rs2728723	1.21e-12
1:11164270	UKBB	EXOSC10	rs187540244	1.2e-09
1:20589745	UKBB	CDA	rs66731853	1.5e-16
1:27893147	UKBB	RPA2	rs17185038	2.1e-10
1:31814028	UKBB	SPOCD1	rs6669563	2.1e-19
1:39570256	UKBB	PABPC4	rs3768321	1.1e-09
1:40771165	UKBB	NFYC	1:41236837_CT_C	1.7e-09
1:44786343	UKBB	BEST4	rs41269079	1.7e-09
1:92376810	UKBB	RPAP2	rs139795227	6.7e-12
1:110367775	UKBB	SLC16A4	rs4498805	5.7e-14
1:113899733	UKBB	MAGI3	rs3838300	6.1e-36
1:147270300	UKBB	CHD1L	rs11579626	1.3e-13
1:151391723	UKBB	PSMB4	rs61818036	2.1e-12
1:226389605	UKBB	PARP1	rs932002	7.3e-47
2:17692910	UKBB	SMC6	rs9752694	2.7e-12
2:28875677	UKBB	TRMT61B	rs56178008	9.7e-13
2:54248777	UKBB	ACYP2	rs12615793	1.8e-55
2:54260881	UKBB	ACYP2	rs202034370	2.6e-56
2:58756974	UKBB	LINC01122	rs12613375	9.1e-10
2:209802708	UKBB	UNC80	rs775145631	2e-41
2:215356147	UKBB	ATIC	rs35671754	1.4e-08
3:24306309	UKBB	THRB	rs869785	4.4e-12
3:47597167	UKBB	SMARCC1	rs575032615	1.1e-12
3:49922137	UKBB	MST1R	3:49959570_CA_C	1.7e-15
3:72842396	UKBB	SHQ1	rs78491606	1.9e-24
3:101548541	UKBB	SENP7	rs13062095	9.7e-11
3:128496978	UKBB	GATA2	rs6776756	1.1e-17
3:128635107	UKBB	GATA2	rs2811491	8.9e-14
3:138679936	UKBB	PIK3CB	3:138398778_TA_T	9.1e-13
3:160368930	UKBB	SMC4	rs201009932	3.6e-11
3:160401737	UKBB	SMC4	rs41272947	5.9e-18
3:169764547	UKBB	TERC	rs2293607	<1.0E-314
3:169835282	UKBB	TERC	rs146546514	2.3e-22
4:2190023	UKBB	POLN	rs753936006	1.1e-14
4:7042653	UKBB	CCDC96	rs871134	1.7e-19
4:9925343	UKBB	SLC2A9	rs13129697	1.5e-14
4:48841355	UKBB	OCIAD1	rs4695407	1.5e-12
4:121808258	UKBB	EXOSC9	rs35500378	2e-12
4:163099022	UKBB	NAF1	rs4435700	2.2e-112
4:163144568	UKBB	NAF1	rs113580095	4e-58
4:163181563	UKBB	NAF1	rs72631678	2e-62
4:163227972	UKBB	NAF1	rs9990898	3e-26
5:50582	UKBB	LOC105374602	rs112951499	8.1e-15
5:1271959	UKBB	TERT	rs138895564	1.1e-59
5:1285098	UKBB	TERT	rs575928023	3.4e-18
5:1285859	UKBB	TERT	rs7705526	2.4e-282
5:1285917	UKBB	TERT	rs112290073	5.4e-48
5:1287079	UKBB	TERT	rs2853677	1.1e-160
5:1289162	UKBB	TERT	rs115451758	6.7e-17
5:1293652	UKBB	TERT	rs34094720	6.5e-31
5:1294051	UKBB	TERT	rs61748181	2.8e-23
5:1296643	UKBB	TERT	rs33987166	8e-50
5:1303752	UKBB	TERT	5:1303867_CT_C	1.1e-20
5:1319882	UKBB	TERT	rs79717857	3.8e-15
5:1349749	UKBB	TERT	rs115251750	4.5e-11
5:1611568	UKBB	TERT	rs113206288	2.3e-15
5:79655746	UKBB	TENT2 (PAPD4)	5:78951569_GT_G	1.9e-13
5:133108436	UKBB	HSPA4	rs72801474	3.9e-09
5:139555995	UKBB	UBE2D2	rs34255404	6.8e-18
6:204031	UKBB	LOC285766	rs80324517	1.8e-17
6:31829992	UKBB	PRRC2A	rs55965437	6.1e-41
6:32923162	UKBB	HLA-DMB	rs154979	1.7e-13
6:109280351	UKBB	CCDC162P	rs9398196	9.5e-13
7:69010	UKBB	LOC102723672	rs117247304	4.2e-18
7:23890697	UKBB	STK31	rs13230646	8.9e-14
7:50218107	UKBB	IKZF1	rs11769630	4.3e-11
7:76681467	UKBB	UPK3B	rs2538745	3.1e-10
7:100182660	UKBB	STAG3	rs2056726	7.9e-21
7:123782390	UKBB	RNU6-2	rs609953	7e-11
7:124819798	UKBB	POT1	rs7790856	1.8e-87
7:124929862	UKBB	POT1	rs117811540	2.3e-33
7:124961092	UKBB	POT1	rs36101328	3.4e-48
7:129038182	UKBB	TNPO3	rs4731541	1.4e-23
7:130023656	UKBB	ZC3HC1	rs11556924	6.8e-10
7:159286503	UKBB	VIPR2	rs138061125	2.6e-13
7:159326530	UKBB	VIPR2	rs1985369	3.6e-25
8:21989075	UKBB	XPO7	rs2306646	3.3e-25
8:47972876	UKBB	MCM4	rs762679	1.4e-27
8:55754794	UKBB	TGS1	rs564224004	2.1e-22
8:70052508	UKBB	PRDM14	rs7012816	3e-09
8:73046483	UKBB	TERF1	rs10112752	9.5e-46
8:73238144	UKBB	TERF1	rs540491189	3.8e-16
8:94518741	UKBB	VIRMA	rs1023767	5e-15
9:826585	UKBB	DMRT1	rs4742448	6.4e-14
9:34107507	UKBB	DCAF12	rs11557154	1.1e-30
9:106877689	UKBB	ZNF462	rs4743037	5.1e-10
10:5774107	UKBB	ASB13	rs762222726	1.9e-19
10:94355078	UKBB	NOC3L	rs12572897	3.6e-27
10:99514494	UKBB	NKX2-3	10:101274251_CT_C	1.9e-27
10:99608442	UKBB	NKX2-3	rs11190184	1.1e-14
10:102135182	UKBB	PPRC1	rs4919611	5.1e-16
10:103879756	UKBB	STN1	rs10748858	1.1e-80
10:103916188	UKBB	STN1	rs9419958	2.6e-167
10:104045281	UKBB	STN1	rs182641927	6.4e-29
11:202253	UKBB	ODF3	rs939916	6.6e-29
11:9608006	UKBB	WEE1	rs10840270	1.3e-11
11:47419207	UKBB	PSMC3	rs2293579	3.3e-10
11:108278480	UKBB	ATM	rs141379009	8.7e-48
11:108306370	UKBB	ATM	rs611646	3.5e-73
11:128630320	UKBB	FLI1	rs6590343	1.5e-09
12:11604809	UKBB	LINC01252	rs10845387	1.5e-11
12:24609175	UKBB	LINC00477	rs12369950	8e-10
12:54300776	UKBB	SMUG1	rs79977579	2.3e-16
12:88561692	UKBB	KITLG	rs1907702	5.9e-10
12:111472415	UKBB	SH2B3	rs10774625	1.7e-15
12:120467092	UKBB	SRSF9	rs76666449	8.2e-19
12:122459368	UKBB	ZCCHC8	rs4758644	2.7e-13
12:123148383	UKBB	MPHOSPH9	rs1727302	8.4e-18
12:132469757	UKBB	MUC8	rs79228077	2.3e-11
13:41120964	UKBB	KBTBD6	rs1332941	5.9e-21
13:72766039	UKBB	DIS3	rs35017269	1.6e-16
14:20344792	UKBB	TEP1	rs3093888	1.5e-10
14:21472989	UKBB	RAB2B	rs73581419	1.3e-12
14:64561153	UKBB	PPP1R36	rs12884911	2.9e-11
14:65077649	UKBB	MAX	rs762810	4.3e-22
14:72951387	UKBB	DCAF4	rs137901416	4.7e-43
14:72996771	UKBB	DCAF4	rs1007934	2.3e-30
14:91504170	UKBB	PPP4R3A	14:91970514_GA_G	6.3e-22
14:95715023	UKBB	TCL1A	rs1957937	1.9e-14
15:41740185	UKBB	MGA	rs17677991	4.4e-26
15:50087022	UKBB	ATP8B4	rs181647350	7.7e-46
15:56481820	UKBB	TEX9	rs1980240	2.2e-10
15:74044292	UKBB	PML	rs5742915	1.6e-21
16:3600969	UKBB	SLX4	rs80116508	2e-17
16:8979203	UKBB	USP7	rs11646283	5.3e-14
16:14558363	UKBB	PARN	rs182059586	4.9e-17
16:28402196	UKBB	EIF3CL	rs450962	5.9e-09
16:48356601	UKBB	LONP2	rs8053839	1e-11
16:50055127	UKBB	PAPD5	rs12447324	4.4e-11
16:50155018	UKBB	PAPD5	rs76219171	7.8e-17
16:67583283	UKBB	ACD	rs28711261	1.6e-08
16:67658960	UKBB	ACD	rs139438549	2.7e-17
16:67660141	UKBB	ACD	rs142507451	1.6e-14
16:69369109	UKBB	TERF2	rs528301822	1.7e-27
16:69953861	UKBB	EXOSC6	rs62053340	1.2e-24
16:70356607	UKBB	EXOSC6	rs529549411	5.3e-09
16:73037482	UKBB	ZFHX3	rs34003787	1.9e-11
16:74457341	UKBB	RFWD3	rs183553155	3.1e-12
16:74620498	UKBB	RFWD3	rs11866592	1.3e-33
16:74630845	UKBB	RFWD3	rs7193541	7.2e-26
16:82170153	UKBB	MPHOSPH6	rs2303262	2.9e-85
16:88039423	UKBB	BANP	rs62046862	4.9e-31
16:88069404	UKBB	BANP	rs35216338	3.1e-18
16:90087407	UKBB	PRDM7	rs9923119	1.8e-13
17:1790953	UKBB	RPA1	rs7218033	1e-22
17:1879658	UKBB	RPA1	rs5030755	6.2e-22
17:7857079	UKBB	CTC1	rs4724	9.8e-69
17:8161461	UKBB	CTC1	rs75664430	3.6e-24
17:30925685	UKBB	ADAP2	rs111527438	3.1e-09
17:43323893	UKBB	BRCA1	rs62079650	8.2e-17
17:43370860	UKBB	BRCA1	rs12941945	3e-22
17:67744896	UKBB	NOL11	rs34405642	2.6e-09
17:76005025	UKBB	TEN1	rs2069536	1.8e-10
17:78182667	UKBB	TK1	rs1143697	5.5e-12
17:78187152	UKBB	TK1	rs144204502	3.4e-28
18:657458	UKBB	TYMS	rs9952504	2.4e-24
18:658423	UKBB	TYMS	rs3891167	1.2e-70
18:674579	UKBB	TYMS	rs111811424	1.4e-27
18:689437	UKBB	TYMS	rs2741181	2.4e-40
18:709396	UKBB	TYMS	rs116863223	2.6e-18
18:710980	UKBB	TYMS	rs78694226	6.8e-09
18:44402414	UKBB	LINC01478	rs79824385	7.9e-27
18:44571296	UKBB	LINC01478	rs8088824	8.1e-28
18:54271677	UKBB	POLI	rs2276182	2.8e-30
18:76979269	UKBB	ZNF236	rs6565924	2.9e-10
18:80227857	UKBB	PARD6G	rs1879100	8.1e-11
19:4105091	UKBB	MAP2K2	rs80337039	2.3e-09
19:13109889	UKBB	TRMT1	rs35601737	1.9e-10
19:22032639	UKBB	ZNF208	rs8105767	2.5e-50
19:33262088	UKBB	CEBPA	rs4530278	1.5e-11
19:44908684	UKBB	APOE	rs429358	3.8e-10
19:56197298	UKBB	ZSCAN5B	rs11084431	4e-09
19:56858687	UKBB	PEG3	rs8102497	1.4e-13
20:36897237	UKBB	SAMHD1	rs1291143	1.8e-69
20:36921384	UKBB	SAMHD1	rs112802859	4.9e-16
20:36956221	UKBB	SAMHD1	rs6030416	1.5e-30
20:43368417	UKBB	SRSF6	rs544699357	1.1e-11
20:63605356	UKBB	RTEL1	rs577449057	1.4e-17
20:63640895	UKBB	RTEL1	rs2259797	1.3e-116
20:63661765	UKBB	RTEL1	rs41308088	1.8e-38
20:63667021	UKBB	RTEL1	rs187013287	7.9e-38
20:63679453	UKBB	RTEL1	rs8114049	1.4e-85
20:63689775	UKBB	RTEL1	rs35640778	9.6e-195
20:63690337	UKBB	RTEL1	20:62321690_GAGA_G	1.3e-11
20:63694480	UKBB	RTEL1	rs115610405	1.8e-50
20:63697127	UKBB	RTEL1	rs55765053	3.6e-08
20:63711343	UKBB	RTEL1	rs3761121	7.3e-11
20:63727517	UKBB	RTEL1	rs187577818	6.6e-44
20:64046747	UKBB	RTEL1	rs111527478	1.2e-10
22:16988159	UKBB	GAB4	rs28502153	1.2e-25
22:45383133	UKBB	SMC1B	rs5845706	2.2e-12
22:50533210	UKBB	TYMP	rs131796	6.7e-25

## Sheet: Supplementary Data 6
Supplementary Data 6. Variant-level associations for each of the significant trans-ancestral GWAS hits with placental RTL.
Chr:Pos	REF	ALT	EA	EAF	Beta	SE	P-value
1:11778977	G	A	A	0.079	10.9098	291.173	0.97016
1:20589745	G	A	A	0.141	-83.3248	219.148	0.704299
1:23274086	C	T	T	0.269	336.296	186.975	0.0740141
1:110371663	G	C	C	0.478	115.331	169.545	0.497363
1:113901277	G	A	A	0.158	44.7644	224.895	0.842486
1:147255473	C	T	T	0.174	26.3296	235.787	0.911231
1:151423306	T	C	C	0.196	131.874	204.088	0.519122
1:212802436	C	T	C	0.639	227.284	170.221	0.183746
1:226367601	A	G	G	0.391	10.9828	174.967	0.950029
1:226424585	C	T	T	0.337	187.961	182.18	0.303795
2:16449516	T	C	T	0.951	285.544	344.156	0.40798
2:17713194	C	T	T	0.022	259.41	529.726	0.62503
2:54181805	C	T	T	0.011	-516.976	861.324	0.549237
2:54248748	C	G	G	0.204	263.308	198.164	0.185875
2:58738947	A	G	G	0.128	-105.196	266.168	0.693218
2:65330153	T	C	T	0.685	86.9892	170.126	0.609848
2:209808365	C	T	T	0.389	267.175	163.212	0.103651
3:101365760	T	C	C	0.258	-393.26	179.992	0.0303904
3:128635107	C	A	C	0.745	-252.252	166.369	0.131488
3:169652408	C	T	T	0.459	-201.885	168.873	0.233712
3:169759718	A	G	A	0.543	496.142	164.88	0.0030561
3:170005016	A	G	A	0.807	-174.205	202.438	0.390816
3:198116021	T	C	C	0.082	-477.834	283.039	0.0933653
4:7037599	G	A	G	0.603	-93.3269	161.822	0.564955
4:9993632	A	G	A	0.639	40.276	171.501	0.814638
4:121829906	G	A	A	0.484	-122.406	165.361	0.46027
4:163127047	G	C	G	0.81	175.285	207.659	0.399904
5:1285859	C	A	A	0.375	557.87	168.639	0.0011663
5:139571704	A	G	G	0.043	-186.39	397.274	0.639601
6:31246577	G	A	A	0.117	-231.562	239.321	0.334753
6:31844073	T	C	C	0.465	95.3275	162.462	0.558209
6:32641611	G	T	T	0.035	143.661	440.117	0.744548
6:109298174	A	G	G	0.438	211.015	170.346	0.217301
7:23891043	T	C	C	0.141	-54.0088	250.584	0.829634
7:50295636	G	A	A	0.497	-161.67	159.935	0.313657
7:100182660	G	A	A	0.063	257.275	295.083	0.384617
7:124812616	C	T	T	0.288	-98.7789	167.775	0.556875
7:129041243	T	C	C	0.489	-135.16	161.567	0.404123
8:257819	C	T	C	0.614	215.176	164.646	0.19317
8:21940918	C	T	C	0.514	-7.2823	164.411	0.964727
8:94546466	C	T	T	0.492	-26.8559	157.253	0.864617
9:34107507	C	T	C	0.565	43.465	155.696	0.780487
9:106877689	C	T	T	0.196	-78.9897	212.84	0.71105
10:5725551	G	A	A	0.198	74.3764	207.265	0.720195
10:92677094	T	C	T	0.755	15.0931	192.235	0.93752
10:99526723	A	G	A	0.527	155.402	154.696	0.316662
10:99607888	G	A	A	0.228	-406.564	184.549	0.0290599
10:103944853	A	G	G	0.139	-399.297	233.43	0.089149
10:133232519	T	G	T	0.698	100.758	167.94	0.549401
11:47356845	C	T	T	0.22	194.105	191.953	0.313481
11:108442872	T	C	C	0.446	177.968	169.597	0.295637
11:108558473	A	C	A	0.707	234.145	165.073	0.158057
11:118720034	A	G	A	0.53	-208.726	163.761	0.204355
12:11604809	G	A	G	0.688	37.5178	170.572	0.826195
12:24609175	T	C	T	0.723	27.9806	189.322	0.882697
12:88561692	G	A	G	0.774	-207.245	202.143	0.306838
12:122363549	G	C	G	0.834	541.76	218.137	0.0140645
12:123157991	T	A	T	0.957	343.183	392.967	0.383834
13:41120964	A	G	G	0.364	-135.201	174.424	0.439437
13:44479381	C	T	C	0.59	-231.75	156.759	0.141321
14:21506530	G	A	A	0.035	-320.43	449.802	0.477293
14:24242592	C	G	G	0.13	-361.281	249.191	0.149118
14:64533320	A	C	A	0.649	141.696	177.296	0.425386
14:65077649	C	A	A	0.147	-358.822	224.901	0.112633
14:72805970	C	T	C	0.772	40.1351	204.521	0.844678
14:72960275	G	A	A	0.128	338.91	244.77	0.168151
14:91447496	A	G	G	0.293	131.178	175.273	0.455331
14:95715188	G	A	A	0.09	-57.7132	293.124	0.84417
14:96481626	G	A	A	0.092	133.749	305.345	0.661973
14:103936818	A	G	G	0.302	-231.149	182.262	0.206608
15:41750869	G	A	A	0.166	-25.9799	218.737	0.905608
15:50065546	G	T	T	0.304	-141.143	169.36	0.405899
15:56395161	C	A	A	0.345	312.828	176.723	0.0786544
15:74044292	T	C	C	0.019	-1001.76	618.872	0.107535
16:3601946	A	G	G	0.052	127.882	356.142	0.720024
16:8979203	T	C	C	0.274	385.822	176.938	0.0307151
16:50168966	A	G	A	0.658	-37.9664	169.359	0.822913
16:69373083	A	G	G	0.111	-54.5653	266.451	0.838007
16:74630845	T	C	C	0.408	77.1567	171.779	0.653938
16:82170153	C	T	C	0.821	117.782	232.204	0.612708
16:87983614	G	A	A	0.019	-508.01	566.144	0.370933
17:1829845	C	T	T	0.114	-85.7239	244.165	0.725994
17:8195447	A	G	G	0.266	-304.253	166.963	0.0703279
17:78173782	G	A	G	0.66	-67.233	173.187	0.698389
18:44405546	G	C	C	0.171	329.288	229.259	0.152916
18:44581678	G	T	G	0.842	-85.2579	209.765	0.684972
18:76984378	T	C	T	0.755	276.386	174.885	0.116043
19:4368800	G	A	A	0.046	334.772	409.368	0.414731
19:22032639	A	G	G	0.258	144.86	185.903	0.437031
19:22366674	T	C	C	0.495	-240.539	151.951	0.115445
19:33259212	C	T	T	0.332	-281.409	163.517	0.087237
20:36918247	G	A	G	0.576	243.164	153.978	0.116314
22:16988159	C	A	A	0.405	227.896	167.568	0.175786
22:23538691	G	A	A	0.476	-190.827	167.422	0.25612
22:31617379	G	A	A	0.027	583.66	565.686	0.303775
22:45383290	A	C	A	0.511	-155.847	169.617	0.35961
22:50543007	G	A	G	0.97	481.253	453.907	0.290671

## Sheet: Supplementary Data 7
Supplementary Data 7. The Pearson correlations between tested genes and RTL.
		Pearson correlation test			Control for age and sex
Gene	Category	Corr	P-value	P.adj	Effect	P-value	P.adj
NFX1	telomerase activity	0.236	0.002	0.161	73.587	0.006	0.228
SMARCAL1	ALT	0.228	0.003	0.161	117.554	0.005	0.228
BMI1	telomerase activity	0.22	0.004	0.161	12.187	0.015	0.323
DAXX	ALT	0.206	0.008	0.202	29.588	0.005	0.228
TNKS	telomerase activity	0.202	0.009	0.202	68.327	0.022	0.346
TOP3A	ALT	0.192	0.013	0.21	109.003	0.013	0.323
TPP1	telomere protection	0.188	0.015	0.21	5.791	0.021	0.346
RAD50	telomerase activity	0.183	0.019	0.21	31.806	0.054	0.346
CGGBP1	telomere protection	0.178	0.021	0.21	17.313	0.049	0.346
ATRX	ALT	0.177	0.022	0.21	45.287	0.048	0.346
ATF7IP	telomerase activity	0.173	0.025	0.21	31.042	0.053	0.346
MAP3K4	telomerase activity	0.173	0.026	0.21	28.943	0.051	0.346
CSNK2A1	telomerase activity	0.172	0.027	0.21	24.287	0.045	0.346
EGFR	telomerase activity	0.171	0.028	0.21	1.467	0.065	0.346
IFNG	telomerase activity	-0.17	0.029	0.21	-77.104	0.05	0.346
SP1	telomerase activity	0.166	0.033	0.225	16.077	0.044	0.346
XRCC5	telomerase activity	0.16	0.039	0.247	6.034	0.094	0.364
YLPM1	telomerase activity	0.158	0.042	0.247	47.208	0.066	0.346
ASF1A	ALT	0.157	0.044	0.247	46.057	0.056	0.346
MTOR	telomerase activity	0.154	0.048	0.247	50.029	0.088	0.364
RAD52	ALT	0.153	0.049	0.247	93.314	0.079	0.364
TERF2IP	ALT	0.151	0.052	0.247	19.218	0.034	0.346
NAT10	telomerase activity	0.15	0.054	0.247	60.813	0.062	0.346
HMBOX1	telomerase activity	0.149	0.055	0.247	67.469	0.096	0.364
SP3	telomerase activity	0.149	0.056	0.247	8.182	0.147	0.45
RELA	telomerase activity	0.138	0.077	0.327	26.797	0.057	0.346
NEK7	telomerase activity	0.129	0.098	0.397	1.545	0.296	0.593
POLD3	ALT	0.125	0.107	0.402	83.997	0.138	0.447
PTGES3	telomerase activity	0.125	0.11	0.402	4.231	0.156	0.464
AURKB	telomerase activity	-0.125	0.11	0.402	-81.477	0.127	0.423
SMC5	ALT	0.122	0.116	0.404	14.114	0.214	0.512
TINF2	telomerase activity	0.122	0.117	0.404	22.462	0.083	0.364
NSMCE3	ALT	0.117	0.132	0.431	69.818	0.124	0.423
BCL2L1	telomerase activity	-0.116	0.138	0.431	-1.756	0.313	0.602
TERF2	telomere protection	0.115	0.141	0.431	74.772	0.142	0.448
ETS2	telomerase activity	0.114	0.145	0.431	6.577	0.1	0.364
HSP90AA1	telomerase activity	0.113	0.147	0.431	0.523	0.253	0.545
NR2F2	ALT	0.112	0.149	0.431	6.021	0.102	0.364
CDKN2B	telomerase activity	0.111	0.155	0.431	47.613	0.091	0.364
MAD1L1	telomerase activity	0.11	0.157	0.431	146.704	0.086	0.364
CBX7	telomerase activity	0.106	0.176	0.471	21.927	0.09	0.364
RTEL1	telomere protection	0.104	0.184	0.48	32.277	0.276	0.57
ZNF827	ALT	0.103	0.188	0.48	128.137	0.196	0.489
PARM1	telomerase activity	0.099	0.203	0.507	1.942	0.171	0.475
PRKCA	telomerase activity	0.098	0.208	0.507	43.573	0.19	0.487
MAPK3	telomerase activity	-0.095	0.224	0.536	-5.033	0.362	0.631
NBN	telomerase activity	0.093	0.231	0.542	12.98	0.184	0.482
SCYL1	telomerase activity	0.092	0.239	0.542	5.212	0.33	0.602
WRAP53	telomerase activity	0.091	0.243	0.542	162.331	0.174	0.475
HSP90AB1	telomerase activity	0.09	0.247	0.542	0.667	0.302	0.594
MEG3	telomerase activity	0.089	0.252	0.542	0.666	0.326	0.602
TCEAL7	telomerase activity	0.086	0.273	0.57	31.351	0.202	0.494
MEN1	telomerase activity	0.085	0.275	0.57	21.122	0.28	0.57
TP53	telomerase activity	0.084	0.282	0.573	23.161	0.276	0.57
MAPK1	telomerase activity	0.083	0.286	0.573	21.816	0.177	0.475
CTC1	telomerase activity	0.08	0.303	0.595	38.931	0.249	0.545
SP100	ALT	0.079	0.312	0.603	12.532	0.235	0.527
MRE11	ALT	0.077	0.324	0.606	33.997	0.359	0.631
TEP1	telomerase activity	0.077	0.325	0.606	43.657	0.174	0.475
SRC	telomerase activity	0.072	0.356	0.634	12.966	0.23	0.527
PRKCQ	telomerase activity	-0.072	0.36	0.634	-29.713	0.607	0.838
MAPK8	telomerase activity	0.071	0.362	0.634	17.412	0.545	0.821
IRF1	telomerase activity	-0.07	0.368	0.634	-2.689	0.61	0.838
NVL	telomerase activity	0.07	0.369	0.634	6.658	0.676	0.855
CCNG2	telomerase activity	0.068	0.385	0.651	6.794	0.321	0.602
MYC	telomerase activity	-0.067	0.391	0.651	-4.853	0.518	0.821
EGF	telomerase activity	0.064	0.413	0.669	750.53	0.635	0.838
CHEK2	telomerase activity	0.064	0.414	0.669	20.412	0.334	0.602
MAPK14	telomerase activity	0.063	0.42	0.67	7.442	0.228	0.527
PARP1	telomerase activity	-0.059	0.447	0.702	-7.277	0.445	0.753
TERF1	telomerase activity	0.057	0.463	0.714	16.136	0.556	0.827
RB1	telomerase activity	0.057	0.468	0.714	7.069	0.536	0.821
NMT2	telomerase activity	0.056	0.474	0.714	24.326	0.539	0.821
SMC6	ALT	0.054	0.49	0.728	11.563	0.64	0.838
BRCA1	ALT	0.053	0.496	0.728	97.657	0.456	0.76
E2F1	telomerase activity	-0.051	0.516	0.738	-30.309	0.612	0.838
NOP10	telomere protection	-0.05	0.521	0.738	-1.203	0.664	0.855
PINX1	telomerase activity	0.05	0.524	0.738	35.558	0.541	0.821
TERT	telomerase activity	0.048	0.542	0.752	5722.38	0.476	0.781
TEN1	telomerase activity	0.047	0.548	0.752	7.064	0.523	0.821
BLM	ALT	0.045	0.566	0.752	65.164	0.692	0.855
CDK2	telomerase activity	0.044	0.571	0.752	2.778	0.684	0.855
KLF4	telomerase activity	0.044	0.573	0.752	0.866	0.635	0.838
NSMCE4A	ALT	0.044	0.574	0.752	6.123	0.802	0.929
CDKN1B	telomerase activity	0.043	0.585	0.757	3.355	0.633	0.838
DKC1	telomerase activity	0.036	0.642	0.821	5.971	0.759	0.908
PKIB	telomerase activity	0.032	0.681	0.855	0.083	0.922	0.964
PPARG	telomerase activity	-0.031	0.687	0.855	-6.22	0.385	0.663
MAPK15	telomerase activity	-0.031	0.692	0.855	-137.21	0.6	0.838
NSMCE2	ALT	0.028	0.718	0.876	-2.685	0.933	0.964
POT1	telomerase activity	0.028	0.725	0.876	9.655	0.83	0.943
RAD51AP1	ALT	-0.024	0.764	0.898	-21.617	0.72	0.87
PCNA	telomerase activity	-0.023	0.766	0.898	-2.146	0.607	0.838
MCRS1	telomerase activity	0.023	0.771	0.898	0.935	0.943	0.964
AKT1	telomerase activity	0.021	0.785	0.898	1.675	0.843	0.943
AURKA	telomerase activity	-0.021	0.786	0.898	-14.762	0.789	0.929
RPA2	ALT	0.02	0.796	0.898	5.59	0.627	0.838
MKI67	telomerase activity	0.02	0.8	0.898	25.387	0.68	0.855
ACD	telomerase activity	-0.013	0.868	0.956	-4.346	0.916	0.964
GSTM1	telomerase activity	0.012	0.879	0.956	-0.618	0.949	0.964
ADA	telomerase activity	-0.011	0.884	0.956	4.339	0.857	0.943
CHEK1	telomerase activity	-0.011	0.891	0.956	-6.049	0.956	0.964
CTNNB1	telomerase activity	-0.01	0.895	0.956	-0.903	0.704	0.861
FANCD2	ALT	-0.009	0.907	0.959	21.293	0.905	0.964
CDK4	telomerase activity	0.006	0.937	0.979	-0.214	0.981	0.981
PIF1	telomerase activity	-0.006	0.944	0.979	35.154	0.857	0.943
RPA1	ALT	0.004	0.963	0.99	4.198	0.853	0.943
IDH1	ALT	-0.002	0.98	0.99	-0.341	0.928	0.964
PNKP	telomerase activity	-0.002	0.981	0.99	2.515	0.904	0.964
FAS	telomerase activity	0	0.999	0.999	4.094	0.798	0.929
ALT: alternative lengthening of telomere, P.adj : P-value adjusted by Benjamini-Hochberg FDR

## Sheet: Supplementary Data 8
Supplementary Data 8. The Pearson correlations between tested genes and STP.
		Pearson correlation test			Control for age and sex
Gene	Category	Corr	P-value	P.adj	Effect	P-value	P.adj
HMBOX1	telomerase activity	-0.276843	0.00030531	0.0171379	-0.00194025	0.000510748	0.0257244
SP1	telomerase activity	-0.274924	0.00033745	0.0171379	-0.000385101	0.000450994	0.0257244
EGFR	telomerase activity	-0.262832	0.000623637	0.0171379	-3.56479e-05	0.00117642	0.0323516
TOP3A	ALT	-0.262075	0.000647468	0.0171379	-0.00206693	0.000701574	0.0257244
ATF7IP	telomerase activity	-0.255784	0.000880541	0.0171379	-0.000704427	0.00148214	0.0326072
SP3	telomerase activity	-0.254542	0.000934794	0.0171379	-0.000240867	0.00198789	0.0364446
SMC5	ALT	-0.242309	0.00165887	0.0242157	-0.00046829	0.00281569	0.0442466
RAD50	telomerase activity	-0.240998	0.00176114	0.0242157	-0.000667366	0.00353642	0.0486258
CDK2	telomerase activity	-0.226298	0.00337063	0.0393129	-0.000268285	0.00436692	0.0533735
TNKS	telomerase activity	-0.224241	0.00367966	0.0393129	-0.00113666	0.00629305	0.0629305
MEG3	telomerase activity	-0.222678	0.00393129	0.0393129	-2.61732e-05	0.00522526	0.0574779
CGGBP1	telomere protection	-0.217571	0.00486499	0.0407176	-0.00032297	0.00826093	0.0699002
YLPM1	telomerase activity	-0.216839	0.00501403	0.0407176	-0.000959779	0.0070536	0.064658
NVL	telomerase activity	-0.216036	0.00518225	0.0407176	-0.000567932	0.00999978	0.0747918
ATRX	ALT	-0.211191	0.00630804	0.046259	-0.000816188	0.0101989	0.0747918
RAD52	ALT	-0.203824	0.00843967	0.0529737	-0.0018559	0.0119614	0.0762031
MTOR	telomerase activity	-0.203241	0.00863305	0.0529737	-0.00100885	0.0131624	0.0762031
ADA	telomerase activity	0.202512	0.00888001	0.0529737	0.000826384	0.012767	0.0762031
POLD3	ALT	-0.201736	0.00915	0.0529737	-0.00198629	0.0114476	0.0762031
XRCC5	telomerase activity	-0.197117	0.010912	0.0586957	-0.000117642	0.0186784	0.0933918
BMI1	telomerase activity	-0.196412	0.0112055	0.0586957	-0.000162261	0.0200485	0.0958843
NEK7	telomerase activity	-0.194101	0.0122174	0.0610869	-4.56668e-05	0.0260436	0.107492
SMARCAL1	ALT	-0.188241	0.0151513	0.0717904	-0.0013713	0.0184963	0.0933918
CSNK2A1	telomerase activity	-0.187322	0.0156634	0.0717904	-0.000387325	0.0216439	0.0992011
RTEL1	telomere protection	-0.181931	0.0189802	0.083513	-0.000912078	0.0263845	0.107492
WRAP53	telomerase activity	-0.177565	0.0220972	0.093488	-0.00394353	0.0173699	0.0933918
NSMCE4A	ALT	-0.175856	0.0234316	0.0954622	-0.000716963	0.0344675	0.120448
BCL2L1	telomerase activity	0.173704	0.0252108	0.0990426	4.87026e-05	0.044064	0.14256
NAT10	telomerase activity	-0.171648	0.0270179	0.102482	-0.000989943	0.0292411	0.114876
MRE11	ALT	-0.168442	0.0300565	0.106799	-0.00109302	0.0335464	0.120448
CTC1	telomerase activity	-0.1684	0.030098	0.106799	-0.001044	0.0259961	0.107492
MEN1	telomerase activity	-0.166149	0.0324031	0.111386	-0.000576338	0.0337675	0.120448
TPP1	telomere protection	-0.163256	0.0355849	0.118616	-7.11874e-05	0.0429783	0.14256
BRCA1	ALT	-0.16165	0.0374633	0.121205	-0.00383078	0.0350394	0.120448
SCYL1	telomerase activity	-0.16051	0.0388455	0.122086	-0.000145838	0.0497217	0.151927
CDKN1B	telomerase activity	-0.15579	0.0450372	0.137614	-0.000191746	0.0493671	0.151927
MAP3K4	telomerase activity	-0.148758	0.0557761	0.165821	-0.00036487	0.0782445	0.226497
ZNF827	ALT	-0.145695	0.0610725	0.176789	-0.00255008	0.0643666	0.19136
NFX1	telomerase activity	-0.141475	0.0690404	0.189865	-0.000618824	0.101711	0.2763
HSP90AA1	telomerase activity	-0.141474	0.0690418	0.189865	-1.05901e-05	0.0961447	0.271177
NSMCE2	ALT	-0.138113	0.0759766	0.20384	-0.000701009	0.1155	0.295466
MAPK8	telomerase activity	-0.132305	0.0892751	0.233816	-0.00061811	0.122561	0.298695
ASF1A	ALT	-0.129402	0.0965889	0.24307	-0.000536909	0.11095	0.290584
NOP10	telomere protection	0.128928	0.0978249	0.24307	6.00472e-05	0.119402	0.298505
TERF2	telomere protection	-0.12784	0.100714	0.24307	-0.00115934	0.102985	0.2763
CTNNB1	telomerase activity	-0.127494	0.101648	0.24307	-5.04788e-05	0.127624	0.298695
PTGES3	telomerase activity	-0.12231	0.116451	0.272545	-6.14866e-05	0.13953	0.319757
TP53	telomerase activity	-0.119226	0.126022	0.2888	-0.000453702	0.125597	0.298695
MYC	telomerase activity	0.115266	0.139192	0.310597	0.00014329	0.17055	0.357253
BLM	ALT	-0.114356	0.14236	0.310597	-0.00315414	0.168214	0.357253
CHEK2	telomerase activity	0.11389	0.144004	0.310597	0.000416385	0.157238	0.352983
SMC6	ALT	-0.11182	0.151481	0.315946	-0.000453909	0.187355	0.374709
PRKCQ	telomerase activity	0.111618	0.152229	0.315946	0.000996052	0.215694	0.410715
PKIB	telomerase activity	-0.108422	0.164386	0.334861	-1.45517e-05	0.216559	0.410715
PPARG	telomerase activity	-0.10759	0.167669	0.335338	-0.000116778	0.242638	0.444836
DKC1	telomerase activity	-0.105031	0.178068	0.349776	-0.000343045	0.206481	0.405588
CHEK1	telomerase activity	-0.100616	0.197112	0.375051	-0.00201067	0.182724	0.372216
RPA1	ALT	-0.100472	0.197754	0.375051	-0.0004315	0.172131	0.357253
MAPK1	telomerase activity	-0.0974898	0.211462	0.394251	-0.000313197	0.165025	0.357253
SRC	telomerase activity	0.0952041	0.222418	0.407766	0.000167088	0.268085	0.467745
PCNA	telomerase activity	-0.0936974	0.229857	0.414495	-6.39348e-05	0.272143	0.467745
FAS	telomerase activity	0.0927722	0.23451	0.416067	0.000236382	0.287715	0.479526
TCEAL7	telomerase activity	0.0893493	0.252301	0.440526	0.000369435	0.282064	0.477339
MKI67	telomerase activity	-0.0858617	0.271365	0.466409	-0.00101017	0.238363	0.444405
E2F1	telomerase activity	-0.083189	0.28662	0.48505	-0.000954009	0.252191	0.454771
MCRS1	telomerase activity	-0.0822258	0.292256	0.487094	-0.000172994	0.340032	0.542323
RELA	telomerase activity	-0.0812605	0.297978	0.489218	-0.000217566	0.269628	0.467745
TERF1	telomerase activity	-0.0796949	0.307414	0.497288	-0.000360313	0.346222	0.542323
AKT1	telomerase activity	-0.0772011	0.322845	0.505273	-0.00011319	0.336377	0.542323
AURKB	telomerase activity	0.0761748	0.329339	0.505273	0.000690634	0.354975	0.542323
TERT	telomerase activity	0.0761533	0.329476	0.505273	0.104055	0.352776	0.542323
PARM1	telomerase activity	0.0759576	0.330724	0.505273	1.86153e-05	0.348059	0.542323
HSP90AB1	telomerase activity	-0.0737177	0.345224	0.5202	-7.9817e-06	0.377185	0.555396
PINX1	telomerase activity	-0.0697877	0.371618	0.552405	-0.000714831	0.378679	0.555396
IFNG	telomerase activity	0.0660363	0.397937	0.582508	0.000394324	0.474212	0.636138
RB1	telomerase activity	-0.064742	0.407269	0.582508	-0.000123006	0.440778	0.613741
IDH1	ALT	-0.0646751	0.407755	0.582508	-4.2053e-05	0.423854	0.597768
EGF	telomerase activity	-0.0633741	0.417271	0.58846	-0.014134	0.522123	0.675689
FANCD2	ALT	-0.0592587	0.448216	0.624098	-0.00219106	0.378346	0.555396
RAD51AP1	ALT	-0.0580875	0.457253	0.628723	-0.000602203	0.473815	0.636138
PARP1	telomerase activity	-0.0570653	0.465223	0.629583	-9.81732e-05	0.460199	0.632774
PNKP	telomerase activity	-0.0565428	0.469325	0.629583	-0.000231714	0.423872	0.597768
RPA2	ALT	0.0542239	0.487771	0.646444	9.39016e-05	0.558626	0.698425
ACD	telomerase activity	-0.0517599	0.507789	0.664962	-0.000404065	0.483717	0.64107
MAPK14	telomerase activity	-0.0504573	0.518541	0.671054	-7.3194e-05	0.395957	0.573096
MAPK3	telomerase activity	0.0493077	0.528127	0.675511	3.58016e-05	0.6423	0.75971
PRKCA	telomerase activity	0.0459502	0.556624	0.694212	0.000267822	0.565089	0.698425
POT1	telomerase activity	-0.0458724	0.557293	0.694212	-0.000324702	0.604191	0.722403
AURKA	telomerase activity	-0.0453633	0.56168	0.694212	-0.000449657	0.559476	0.698425
CDK4	telomerase activity	0.044404	0.569993	0.696032	7.75377e-05	0.531302	0.679572
SP100	ALT	-0.0437367	0.575808	0.696032	-9.50834e-05	0.519075	0.675689
TEN1	telomerase activity	-0.0402226	0.606886	0.725624	-8.3035e-05	0.590469	0.713753
NMT2	telomerase activity	0.0389732	0.618111	0.731099	0.000307951	0.577831	0.706238
MAD1L1	telomerase activity	0.0367433	0.638365	0.747023	0.000411473	0.730963	0.837562
NBN	telomerase activity	0.0318013	0.6842	0.792232	4.81175e-05	0.724812	0.837562
TERF2IP	ALT	0.0292753	0.708094	0.811358	3.97509e-05	0.754443	0.846824
ETS2	telomerase activity	-0.0255145	0.744197	0.839649	-2.28508e-05	0.683599	0.799956
DAXX	ALT	0.0251166	0.748051	0.839649	4.39322e-05	0.768728	0.854143
TINF2	telomerase activity	0.0231094	0.767587	0.852874	4.38377e-05	0.809548	0.881686
MAPK15	telomerase activity	0.0172889	0.825026	0.907529	0.00102138	0.779616	0.857578
GSTM1	telomerase activity	0.0162943	0.834945	0.909346	4.30246e-05	0.751706	0.846824
NR2F2	ALT	0.0146186	0.851712	0.912283	5.58781e-06	0.913888	0.948375
PIF1	telomerase activity	0.0124962	0.873045	0.912283	8.47293e-05	0.97522	0.97522
CCNG2	telomerase activity	-0.0124465	0.873545	0.912283	-2.06969e-05	0.828668	0.893662
IRF1	telomerase activity	0.0111778	0.886344	0.912283	-4.85951e-06	0.947346	0.960382
KLF4	telomerase activity	-0.0111542	0.886582	0.912283	-2.37595e-06	0.925691	0.951644
NSMCE3	ALT	-0.011073	0.887403	0.912283	-9.05017e-05	0.886737	0.937895
CDKN2B	telomerase activity	0.00467202	0.952363	0.962658	-2.39178e-05	0.951651	0.960382
TEP1	telomerase activity	0.00452043	0.953906	0.962658	-5.33485e-05	0.905547	0.948375
CBX7	telomerase activity	-0.00303127	0.969082	0.969082	-3.42774e-05	0.850196	0.907977
ALT: alternative lengthening of telomere, P.adj : P-value adjusted by Benjamini-Hochberg FDR

## Sheet: Supplementary Data 9
Supplementary Table 9. Colocalization results with different level of evidence.
Gene	GWAS lead variant	PP3	PP4	Lead P-value	eQTL P-value	PP4/PP3	Strong evidence	Suggestive evidence
TEN1	rs2069528	0.01	0.99	2.35e-13	6.08e-09	132.11	Y	Y
POLI	rs36047427	0.02	0.98	1.4e-31	1.11e-21	65.03	Y	Y
SYNGR2	rs4583318	0.04	0.96	4e-18	0.117762	23.93	Y	Y
FAM208B	rs1317420	0.03	0.96	1.61e-24	9.29e-07	28.42	Y	Y
MMP24-AS1	rs2425043	0.02	0.94	3.69e-06	1.79e-19	41.66	Y	Y
TSPYL5	rs2635164	0.05	0.91	2.47e-07	0.369791	16.73	Y	Y
CCNA2	rs13152701	0.05	0.91	1.37e-12	2.34e-05	18.17	Y	Y
PEX6	rs2395943	0.01	0.91	1.79e-05	2.31e-25	68.53	Y	Y
KIAA1429	rs1992370	0.07	0.91	1.99e-20	6.92e-06	12.34	Y	Y
CDC25B	rs1056720	0.03	0.89	1.93e-06	0.19805	28.5	Y	Y
HDDC2	rs3734643	0.1	0.88	6.18e-07	2.64e-06	8.92	Y	Y
MUT	rs35496316	0.08	0.85	5.12e-06	1.76e-06	11.21	Y	Y
TF	rs7632134	0.08	0.84	7.22e-10	0.0001147	10.25	Y	Y
WRN	rs2725337	0.09	0.83	3.11e-08	1.56e-05	9.09	Y	Y
PABPC4	rs3768321	0.11	0.83	3.51e-12	1.84e-06	7.6	Y	Y
RFWD3	rs7193541	0.16	0.83	2.13e-42	6.23e-06	5.28	Y	Y
GEN1	rs6731131	0.2	0.8	2.23e-13	0.000328	4.09	N	Y
KIAA0319L	rs11581846	0.15	0.8	2.61e-10	8.4e-05	5.33	Y	Y
PDF	rs3785074	0.07	0.78	3.96e-41	3.08e-05	11.17	N	Y
JAK3	rs265548	0.03	0.78	2.28e-06	2.69e-07	27.42	N	Y
RRM1	rs12270809	0.22	0.77	7.03e-09	6.55e-06	3.57	N	Y
FAM120AOS	rs10821163	0.15	0.77	8.2e-07	1.07e-06	4.98	N	Y
FRYL	rs3761729	0.2	0.76	1.28e-11	6.18e-05	3.78	N	Y
ATE1	rs7077302	0.11	0.74	4.86e-06	1.99e-08	7.04	N	Y
BFAR	rs62037487	0.06	0.74	8.12e-08	5.11e-05	12.09	N	Y
ZNF500	rs1684584	0.15	0.71	5.09e-07	1.78e-06	4.85	N	Y
JMJD7	rs17678138	0.26	0.71	1.43e-27	3.79e-06	2.73	N	N
CLIC1	rs9267575	0.22	0.7	2.46e-53	8.65e-05	3.22	N	Y
ATRAID	rs13002853	0.29	0.7	8.52e-09	0.0185771	2.45	N	N
CDA	rs66731853	0.18	0.7	7.84e-18	2.43e-05	3.84	N	Y
NRBP1	rs13002853	0.23	0.7	8.52e-09	0.528528	3.04	N	Y
MPIG6B	rs9267575	0.3	0.7	2.46e-53	2e-08	2.31	N	N
YWHAZ	rs3019275	0.04	0.68	5.79e-06	1.39e-13	16.37	N	Y
GRPEL1	rs10937779	0.3	0.68	1.67e-20	1.43e-05	2.29	N	N
MFSD6	rs34703964	0.14	0.68	3.18e-07	0.0070759	4.97	N	Y
SAMHD1	rs7261175	0.11	0.67	7.15e-76	0.0004676	5.91	N	Y
RSL1D1	rs11646545	0.13	0.67	8.32e-07	1.57e-05	5.12	N	Y
ATOX1	rs4510568	0.24	0.66	2.4e-07	0.0001282	2.76	N	N
HSPA4	rs6866500	0.11	0.64	7.13e-07	0.00038	5.63	N	Y
GABRB1	rs3934674	0.12	0.64	2.17e-06	4.57e-06	5.34	N	Y
CEP192	rs6505774	0.08	0.63	5.94e-06	0.145878	7.78	N	Y
CHD1L	rs28706431	0.05	0.63	3.8e-18	0.0005187	12.62	N	Y
REPIN1	rs17173703	0.04	0.61	7.61e-06	4.03e-05	14.21	N	Y
CBY1	rs5757177	0.17	0.61	2.93e-07	0.0001716	3.63	N	Y
FCHO1	rs265548	0.04	0.6	2.28e-06	4.83e-06	16.62	N	Y
NCOA2	rs7012816	0.12	0.59	6.41e-10	0.0003535	4.94	N	Y
EXOSC9	rs13152701	0.22	0.58	1.37e-12	0.0006542	2.69	N	N
GTF2H2	rs7446704	0.01	0.58	1.79e-05	1.5e-07	44.09	N	Y
IRF5	rs7783384	0.16	0.56	1.18e-34	0.0011714	3.48	N	Y
TATDN3	rs4951639	0.36	0.55	3.4e-08	0.0540841	1.55	N	N
NPIPB7	rs8049739	0.24	0.54	1.7e-07	0.000187	2.29	N	N
TCEA3	rs678007	0.33	0.53	1.8e-08	0.0066577	1.59	N	N
PREB	rs13002853	0.22	0.51	8.52e-09	0.364185	2.31	N	N
strong evidence: PP4 ≥ 0.8 and PP4/PP3≥5
suggestive evidence: PP4 ≥ 0.5 and PP4/PP3≥3

## Sheet: Supplementary Data 10
Supplementary Table 10. TWAS results for genes with FDR < 0.1.
Gene	TWAS Z score	TWAS P-value
STN1	7.44	9.93e-14
TEN1	7.07	1.53e-12
MPIG6B	6.78	1.22e-11
PPDPF	6.6	3.98e-11
GATC	-6.56	5.32e-11
EXOSC6	-6.27	3.69e-10
HEATR3	6.19	6.11e-10
VARS2	-5.96	2.54e-09
TRMT61B	-5.27	1.39e-07
KIAA0319L	5	5.8e-07
HDDC2	4.87	1.13e-06
RPA1	4.83	1.36e-06
UPK3B	4.61	4.11e-06
ACOT2	4.56	5.09e-06
KHK	4.47	7.72e-06
MMP24-AS1	-4.39	1.14e-05
MUT	4.27	1.98e-05
GTF2H2	4.25	2.14e-05
PEX6	4.22	2.49e-05
UHRF1BP1	4.13	3.58e-05
WDR6	-4.12	3.77e-05
ZNF492	-4.09	4.24e-05
RFWD3	4.06	4.93e-05
CHURC1	3.9	9.77e-05
TK2	-3.83	0.000129
HLA-C	3.7	0.000212
CEP192	-3.67	0.000242
POLI	-3.65	0.000265
FAM118A	3.61	0.000309
SSC4D	3.6	0.000315
PGAP3	-3.6	0.000318
HPSE2	-3.58	0.000349
HTR1D	3.57	0.000351
CGN	-3.55	0.000385
IQCG	3.54	0.000399
SENP7	-3.52	0.000434
PPME1	-3.48	0.000502
ZNF205	-3.41	0.000657
CPT1B	3.4	0.000674
JMJD7	3.4	0.000674
CBLN3	3.34	0.000849
C18orf54	3.33	0.000858
PIP	3.28	0.00105
IPPK	3.27	0.00107
SYNGR2	3.26	0.0011
CHKB	3.05	0.002312
C2CD3	-2.99	0.002801
CUX2	2.94	0.00329
YEATS4	-2.94	0.00333
GNAI2	-2.93	0.00337
RASSF1	-2.93	0.00337
ENOSF1	2.89	0.00385
C1orf21	-2.88	0.00404
STBD1	2.87	0.004148
ANKDD1B	2.87	0.00415
PAAF1	-2.83	0.004607
METTL18	2.83	0.00468
UPF3A	2.8	0.00508
FLVCR1	2.8	0.00511
CENPP	2.8	0.00511
KEL	2.78	0.00539
ZNF263	-2.77	0.00565
BICDL2	-2.73	0.00624
COX7B2	-2.73	0.00627

[truncated: 3 more sheets: Supplementary Data 11, Supplementary Data 12, Supplementary Data 13]
