# Supplementary material for: Unraveling the causal genes and transcriptomic determinants of human telomere length
Source: Nat Commun. 2023 Dec 21;14:8517. doi: 10.1038/s41467-023-44355-z (PMC10739845; doi:10.1038/s41467-023-44355-z)
Supplement: Supplementary file 6 — Source Data [file 41467_2023_44355_MOESM6_ESM.xlsx]

## Sheet: fig.1c
sample ID	batch1	batch2	batch3	batch4
255	13.78	14.96	13.65	14.161
280	9.06	8.47	9.77	8.91652
282	15.56	11.6	12.78	11.5057
285	12.9	15.03	12.79	13.9639
290	13.07	12.14	12.88	13.1613
293	11.32	10.66	12.11	12.659
297	11.21	12.39	12.12	11.9093
313	11.43	13.97	13.156	9.28869
323	10.33	9.15	9.56	9.22918
324	14.44	14.64	14.67	14.1192

## Sheet: fig.1d
Placenta	Blood	Skin	Heart	Lung
7948.12	8180.12	8821.1	6538.21	9331.71
8425.12	7513.14	9123.11	7698.54	5587.44
9443.04	10314.4	13832.9	9182.3	13337.2
9456.07	11768.8	11236.4	12983.3	8148.2
9457.7	9653.19	7532.88	6119.2	7135.5
9560.11	8353.11	5334.78	5881.6	11883.9
9564.37	9016.89	4912.14
9619.48	8434.61	7126.3
9635.81	8271	10873.3
9640.47	6601	7389.39
9642.91	6832.9	5873.32
9700.16	5657.1	7781.3
9743.11	7953.7
9765.84	6539.8
9777.65	7680.5
9791.67	8280.4
9797.74	10474
9812.29	8819.4
9962.94	10557
9987.42	6190
10121.3	8190
10127.2	6770
10133.4	7890
10195.2	8141.67
10223.9	9641.67
10333.5	9666.67
10342.3	10141.7
10371.8	10558.3
10393.8	12160.8
10401.5	11320.2
10428	9800
10471.2	7500
10482.5	11300
10523.3	11100
10531.1	6900
10556.5	9600
10637.1	7900
10687.8	8700
10693.8	7200
10789.8	9100
10818.4	9300
10868.8	8900
10873.1	8500
10915.2	8800
10923.5	6200
11038	8700
11051.9	11100
11068.3	7200
11109.7	8400
11134.2	7900
11139.4	9300
11164.6	6700
11172.1	8700
11172.7	9200
11189.4	9200
11211.7	9300
11222.6	8400
11222.9	8600
11249.8	7600
11257.8	9200
11265.8	8900
11296.9	9200
11328.9	12500
11337.2	9400
11340.1	7200
11344.8	6800
11349.7	7500
11365.9	6400
11369.8	10200
11380.9	9700
11473.8	7900
11490.1	6900
11514.7	6700
11542.6	12900
11583.4	7200
11628.7	6900
11653.6	8800
11661.1	6800
11673.1	8900
11674.2	11900
11713.7	9435.31
11728.7	10330
11730	11220
11735.1	8639.09
11749.6	6410.88
11778.2	9160.59
11847.4	8484.84
11888.6	9892.94
11905.1	11170
11911	10188.8
11928.2	8909.13
11937.7	10062.9
11940	12332.9
11942.1	11897.7
11946.3	11418.2
11956.6	8550
11963.5	8810
11984.7	9640
12063.6	10004.6
12088.8	10838.1
12094.2	8721.75
12110.8	9835.36
12116.7
12146.5	12291
12147.4	11868.9
12199.3	9235.29
12201.3
12220.3
12232.9
12234.7	11010
12246.4	5631.97
12315	8493.14
12315.6	8503.2
12348.2	9378.59
12373.1	8914.38
12413.7	8092.39
12428.8	10487.1
12438.8	9751.98
12454.9	9568.43
12510	6908.79
12566.1	11208.9
12640.2	8755.15
12667.4	10179
12703.1	8510
12788.2	10850
12825.8	8580
12880.1	8110
12883.6	10410
12941.9	10950
12985.6	7840
13001.9	11089.8
13037.1	9200
13040.9	10210
13080	7680
13083.7	13010.4
13119	9198.11
13140.9	7220
13156.4	7225.04
13158.4	6418.78
13169.5	9980
13221.7	9800
13301.6	11350
13364.5	11230
13367.7	12360
13388.2	10940
13433.2	9320
13471.4	10260
13518.7	7740
13567.2	8626.19
13621.2	10080
13653.5	12130
13656.9	9172.7
13665.1	12140
13771.2	12310
13816	11800
13916.7	11970
14026.8	12803.7
14169.8	11944
14348.3	11620
14463.1	13630
14479.9	6410
14670.4	8330
14690.6	6200
15356.2	9810
15626.2	9960
16357.2	8510
17845.7	10570
	11210
	12300
	13890
	14660
	11460
	12690
	12580
	14290
	9930
	10350
	10140
	8540
	7630
	6980
	8780
	10690
	6720
	9240
	9280
	13330
	14280
	10830
	7780
	9430
	8720
	8650
	8720
	10950
	10270
	9740
	11750
	8180
	8910
	10570
	9650
	9720
	10770
	10760
	10520
	9930
	11180
	9830
	8110
	9380
	11620
	7585.09
	7811.15
	8124.54
	7881.66
	9153.76
	6344.68
	7225.16
	9274.08
	6688.07
	12360
	11220
	7940
	10370
	12210
	6780
	4520
	10490
	12660
	8720
	7390
	10480
	10520
	12340

## Sheet: fig.1e
sampleID	RTL	short TL proportion
1	1.73451	0.0035259
2	1.32718	0.00645324
3	1.36703	0.00920549
4	1.18072	0.0225941
5	1.98087	0.00620044
6	1.70454	0.00521065
7	1.54476	0.0084227
8	1.57285	0.00842616
9	1.49532	0.00943122
10	1.45621	0.00722074
11	1.3807	0.0143351
12	1.40306	0.00767931
13	1.60727	0.00888317
14	1.29079	0.028762
15	1.50596	0.0135254
16	1.24202	0.0341268
17	1.31506	0.0178835
18	1.35935	0.0200914
19	1.06958	0.0171553
20	1.40608	0.0167195
21	1.19766	0.020715
22	1.25875	0.016285
23	1.38847	0.0539352
24	1.31244	0.0314183
25	1.08532	0.0633553
26	1.3303	0.0220546
27	0.935189	0.0793161
28	1.1623	0.0192506
29	1.32404	0.0101932
30	1.25982	0.0362037
31	1.08755	0.0495106
32	1.44755	0.0184028
33	1.32534	0.0237555
34	1.50058	0.0172222
35	1.32147	0.025641
36	1.51195	0.0216461
37	1.21251	0.0344757
38	1.20084	0.0128916
39	1.27813	0.01862
40	1.4414	0.0211909
41	1.37792	0.0136258
42	1.55698	0.0109788
43	1.36552	0.0302294
44	1.25843	0.0128312
45	1.16001	0.0483523
46	1.34246	0.0163475
47	1.30203	0.0204463
48	1.15371	0.03165
49	1.32509	0.0145317
50	1.32795	0.0203583
51	1.26162	0.0562037
52	1.30189	0.0240716
53	1.23928	0.0359903
54	1.29438	0.0107843
55	1.2359	0.0220928
56	1.16356	0.0153837
57	1.10052	0.0703847
58	1.07009	0.0625345
59	1.35412	0.0177555
60	1.06776	0.0289409
61	1.15127	0.0152977
62	1.12347	0.0296259
63	1.12412	0.0373105
64	1.22676	0.0342233
65	1.36696	0.0316485
66	1.31964	0.0265978
67	1.10589	0.0429926
68	1.21159	0.0481809
69	1.2401	0.0300966
70	1.13485	0.0330933
71	1.22522	0.0337771
72	1.04818	0.0543484
73	1.23747	0.0465809
74	1.07672	0.0134212
75	1.22466	0.0621685
76	1.26205	0.0101831
77	1.05918	0.0795993
78	1.32604	0.0262855
79	1.07562	0.0940722
80	1.30738	0.0151039
81	1.29583	0.0115102
82	1.08917	0.0165615
83	1.15751	0.0162887
84	1.28123	0.016488
85	1.43008	0.0124984
86	1.37065	0.0112372
87	1.17177	0.048407
88	1.2575	0.0163929
89	1.18635	0.0502154
90	1.2445	0.0330806
91	1.23318	0.0130031
92	1.35786	0.0111232
93	1.29571	0.0140653
94	1.20691	0.0124106
95	1.14702	0.0553182
96	1.08688	0.0712725
97	1.23648	0.0223656
98	1.08149	0.0644456
99	1.30022	0.0111089
100	1.42969	0.0104434
101	1.47648	0.00994258
102	1.34185	0.00898584
103	1.16895	0.016087
104	1.25396	0.0141553
105	1.24574	0.0124616
106	1.35435	0.0128592
107	1.46181	0.00986832
108	1.25927	0.0143779
109	1.32558	0.0124745
110	1.43655	0.0184798
111	1.14799	0.0264253
112	1.08401	0.0461911
113	1.4195	0.0181573
114	1.37342	0.0134691
115	1.34496	0.0269468
116	1.62842	0.00845799
117	1.06165	0.0824907
118	1.24571	0.0262866
119	1.18701	0.0117023
120	1.3026	0.0197135
121	1.46036	0.00848073
122	1.51333	0.0333813
123	1.52681	0.0197842
124	1.33737	0.0152337
125	1.41301	0.0236163
126	1.37483	0.0312702
127	1.48346	0.0112609
128	1.13479	0.0939176
129	1.3042	0.0273128
130	1.44711	0.0113753
131	1.51592	0.00640038
132	1.51683	0.0102937
133	1.3796	0.0138528
134	1.06117	0.050605
135	1.63066	0.00778584
136	1.44321	0.00678462
137	1.33906	0.0064811
138	1.34826	0.0137052
139	1.28576	0.0486005
140	1.59266	0.00587416
141	1.16808	0.0434078
142	1.41004	0.0436164
143	1.52861	0.0171387
144	1.26328	0.00968128
145	1.45864	0.00854832
146	1.29355	0.00773851
147	1.60541	0.00750434
148	1.15457	0.0879741
149	1.34836	0.00808215
150	1.81566	0.00636745
151	1.51554	0.0125588
152	1.45188	0.012503
153	1.2754	0.0137052
154	1.39484	0.00916172
155	1.4523	0.00501742
156	1.2505	0.0103206
157	1.38862	0.00630934
158	1.48609	0.00361322
159	1.53358	0.00966267
160	1.48381	0.00542431
161	1.35645	0.0119174
162	1.13167	0.0520155
163	1.07036	0.015549
164	1.49109	0.00757501
165	1.38249	0.00469235

## Sheet: fig.2e
PRS	RTL	Study
-0.000110786	1.73451	This Study
-3.88e-05	1.32718	This Study
-6.42e-05	1.36703	This Study
-6.53e-05	1.18072	This Study
-2.93e-05	1.98087	This Study
-7.79e-05	1.70454	This Study
-3.78e-05	1.54476	This Study
-3.4e-05	1.57285	This Study
-9.8e-05	1.49532	This Study
-3.52e-05	1.45621	This Study
-0.000163799	1.3807	This Study
-0.000108781	1.40306	This Study
-1.8e-05	1.60727	This Study
-5.13e-05	1.29079	This Study
-0.000121937	1.50596	This Study
-3.37e-05	1.24202	This Study
-0.000107565	1.31506	This Study
-7.44e-05	1.35935	This Study
-0.000170445	1.06958	This Study
-0.000119312	1.40608	This Study
-0.000102239	1.19766	This Study
-0.000120499	1.25875	This Study
-6.13e-05	1.38847	This Study
-0.000144637	1.31244	This Study
-5.5e-05	1.08532	This Study
-2.1e-05	1.3303	This Study
-8.11e-05	0.935189	This Study
-6.03e-05	1.1623	This Study
-6.64e-05	1.32404	This Study
-7.08e-05	1.25982	This Study
-7.37e-05	1.08755	This Study
-4.95e-05	1.44755	This Study
-9.28e-05	1.32534	This Study
-4.58e-06	1.50058	This Study
-4.98e-05	1.32147	This Study
-7.94e-05	1.51195	This Study
-8.2e-05	1.21251	This Study
-0.00010612	1.20084	This Study
-0.000105611	1.27813	This Study
-0.000129089	1.4414	This Study
-3.86e-05	1.37792	This Study
-2.27e-05	1.55698	This Study
-0.000113269	1.36552	This Study
-7.55e-05	1.25843	This Study
-5.58e-05	1.16001	This Study
-7.26e-05	1.34246	This Study
-5.08e-05	1.30203	This Study
-0.00012371	1.15371	This Study
-3.31e-05	1.32509	This Study
-7.79e-05	1.32795	This Study
-6.84e-05	1.26162	This Study
-0.000104642	1.30189	This Study
-6.54e-05	1.23928	This Study
-3.67e-05	1.29438	This Study
-0.000131821	1.2359	This Study
-0.000118052	1.16356	This Study
-6.53e-05	1.10052	This Study
-6.43e-05	1.07009	This Study
-0.000100922	1.35412	This Study
-7.98e-05	1.06776	This Study
-7.03e-05	1.15127	This Study
-0.000109599	1.12347	This Study
-4.66e-05	1.12412	This Study
-0.000108362	1.22676	This Study
-0.00010663	1.36696	This Study
-9.07e-05	1.31964	This Study
-0.000140649	1.10589	This Study
-0.000102447	1.21159	This Study
-9.38e-05	1.2401	This Study
-8.04e-05	1.13485	This Study
-0.000120944	1.22522	This Study
-7.39e-05	1.04818	This Study
-0.000103399	1.23747	This Study
-0.00010553	1.07672	This Study
-7.16e-05	1.22466	This Study
-7.58e-05	1.26205	This Study
-0.000114824	1.05918	This Study
-8.38e-05	1.32604	This Study
-7.96e-05	1.07562	This Study
-9.04e-05	1.30738	This Study
-0.000129689	1.29583	This Study
-2.92e-05	1.08917	This Study
-5.9e-05	1.15751	This Study
-5.45e-05	1.28123	This Study
-0.000104763	1.43008	This Study
-7.2e-05	1.37065	This Study
-9.7e-05	1.17177	This Study
-3.88e-05	1.2575	This Study
-3.42e-05	1.18635	This Study
-0.000112619	1.2445	This Study
-0.000113812	1.23318	This Study
-5.24e-05	1.35786	This Study
-6.88e-05	1.29571	This Study
-0.00013606	1.20691	This Study
-6.91e-05	1.14702	This Study
-9.42e-05	1.08688	This Study
-0.00010373	1.23648	This Study
-5.45e-05	1.08149	This Study
-2.38e-05	1.30022	This Study
-8.31e-05	1.42969	This Study
-4.01e-05	1.47648	This Study
5.35e-06	1.34185	This Study
-8.07e-05	1.16895	This Study
-7.79e-05	1.25396	This Study
-0.000112264	1.24574	This Study
-3.25e-05	1.35435	This Study
-3.9e-05	1.46181	This Study
-5.42e-05	1.25927	This Study
-8.98e-05	1.32558	This Study
6.8e-06	1.43655	This Study
-0.000143954	1.14799	This Study
-4.4e-05	1.08401	This Study
-2.34e-05	1.4195	This Study
-0.000108208	1.37342	This Study
-0.000113534	1.34496	This Study
-8.79e-05	1.62842	This Study
-3.58e-05	1.06165	This Study
-0.000100127	1.24571	This Study
-0.000168756	1.18701	This Study
-0.000175188	1.3026	This Study
-9.52e-05	1.46036	This Study
-7.59e-05	1.51333	This Study
-7.14e-05	1.52681	This Study
-4.46e-05	1.33737	This Study
-9.07e-05	1.41301	This Study
-0.000103523	1.37483	This Study
-2.78e-05	1.48346	This Study
-6.93e-05	1.13479	This Study
-4.48e-05	1.3042	This Study
-9.17e-05	1.44711	This Study
-6.1e-05	1.51592	This Study
-8.25e-05	1.51683	This Study
-6.22e-05	1.3796	This Study
-9.12e-05	1.06117	This Study
-3.83e-05	1.63066	This Study
-0.000114218	1.44321	This Study
-6.2e-05	1.33906	This Study
-6.52e-05	1.34826	This Study
-0.000110762	1.28576	This Study
3.6e-06	1.59266	This Study
-0.000100389	1.16808	This Study
-6.39e-05	1.41004	This Study
-2.91e-05	1.52861	This Study
-8.87e-05	1.26328	This Study
-0.000120774	1.45864	This Study
-0.000133091	1.29355	This Study
-6.39e-05	1.60541	This Study
-0.00011286	1.15457	This Study
-4.07e-05	1.34836	This Study
-5.79e-05	1.81566	This Study
-5.3e-05	1.51554	This Study
1.87e-06	1.45188	This Study
-8.4e-05	1.2754	This Study
-0.000149336	1.39484	This Study
-7.04e-05	1.4523	This Study
-0.000136402	1.2505	This Study
-5.27e-05	1.38862	This Study
-3.61e-05	1.48609	This Study
-7.46e-05	1.53358	This Study
-7.54e-05	1.48381	This Study
-9.13e-05	1.35645	This Study
-8.33e-05	1.13167	This Study
-5.78e-05	1.07036	This Study
-4.67e-05	1.49109	This Study
-7.11e-05	1.38249	This Study
7.57583e-05	0.68	GTEx
2.91415e-05	0.84	GTEx
3.52984e-05	0.66	GTEx
2.00063e-05	1.28	GTEx
3.68578e-05	0.84	GTEx
5.75885e-06	0.88	GTEx
7.6508e-05	1.23	GTEx
5.50856e-05	0.68	GTEx
3.94265e-05	0.85	GTEx
7.9384e-05	1.01	GTEx
1.76796e-05	0.92	GTEx
-1.05871e-05	0.57	GTEx
1.90445e-05	1.17	GTEx
2.33113e-05	1.1	GTEx
4.96061e-06	0.86	GTEx
2.534e-05	0.76	GTEx
4.87353e-05	0.95	GTEx
8.6738e-05	1.1083	GTEx
4.04914e-05	0.96	GTEx
5.35184e-05	0.6968	GTEx
1.24356e-06	0.74	GTEx
7.71014e-05	0.5559	GTEx
6.23956e-06	1.12	GTEx
1.78698e-05	0.73	GTEx
3.82165e-05	0.8	GTEx
-1.73858e-05	0.62	GTEx
5.51305e-05	1.0807	GTEx
1.41013e-05	0.89	GTEx
3.30969e-05	0.97	GTEx
2.2499e-05	1.08	GTEx
1.043e-05	1.03	GTEx
1.52867e-05	0.8834	GTEx
3.19809e-06	0.8	GTEx
-2.98672e-05	0.35	GTEx
0.000115727	1.03	GTEx
-3.7393e-06	0.74	GTEx
6.74585e-05	0.88	GTEx
6.54318e-05	1.52	GTEx
2.24402e-05	1.156	GTEx
2.64955e-05	0.92	GTEx
6.63842e-05	0.53	GTEx
5.14235e-05	0.88	GTEx
6.65421e-06	1.2	GTEx
3.17557e-05	0.78	GTEx
2.96203e-05	0.34	GTEx
5.21558e-05	1	GTEx
-8.59132e-05	1.1805	GTEx
6.30814e-05	1.04	GTEx
8.15513e-07	0.68	GTEx
4.69921e-05	0.53	GTEx
6.24685e-05	0.81	GTEx
1.1216e-05	0.76	GTEx
2.79406e-05	0.9	GTEx
1.62991e-05	0.96	GTEx
3.27887e-05	1.08	GTEx
2.99732e-05	0.92	GTEx
2.231e-05	0.83	GTEx
9.16935e-05	0.85	GTEx
5.25677e-05	0.6914	GTEx
4.14986e-05	0.76	GTEx
9.01055e-05	1.07	GTEx
8.39915e-06	0.37	GTEx
4.24855e-06	0.89	GTEx
-1.14568e-05	0.97	GTEx
3.4071e-05	1	GTEx
5.06211e-05	0.7	GTEx
7.48899e-05	1.01	GTEx
3.54175e-05	1.11	GTEx
3.4641e-05	0.99	GTEx
3.71187e-05	0.9356	GTEx
3.0108e-05	0.66	GTEx
7.04792e-05	1.06	GTEx
5.92032e-06	1.23	GTEx
3.71668e-05	0.96	GTEx
6.92754e-05	0.85	GTEx
-4.15688e-06	0.57	GTEx
3.08999e-05	0.93	GTEx
-1.3061e-05	0.98	GTEx
6.35902e-05	1.02	GTEx
1.72177e-05	1.11	GTEx
-4.6826e-05	1.02	GTEx
7.71466e-05	0.81	GTEx
2.27078e-05	0.88	GTEx
7.59993e-05	0.45	GTEx
7.34316e-05	0.77	GTEx
4.46591e-05	0.8058	GTEx
5.55724e-05	1.02	GTEx
3.11e-05	0.64	GTEx
2.68073e-05	0.75	GTEx
1.94429e-05	0.88	GTEx
6.38595e-05	0.64	GTEx
4.82075e-05	0.41	GTEx
3.80757e-05	0.82	GTEx
4.0319e-05	0.57	GTEx
2.02879e-05	0.78	GTEx
7.06804e-05	0.84	GTEx
3.54694e-05	0.625	GTEx
2.24216e-05	0.82	GTEx
5.56393e-05	0.63	GTEx
6.60056e-05	1	GTEx
8.31228e-05	0.78	GTEx
8.16192e-05	0.76	GTEx
-1.94912e-05	0.8	GTEx
6.74418e-05	0.49	GTEx
6.68408e-05	1.07	GTEx
5.22554e-05	0.9815	GTEx
1.81926e-05	0.82	GTEx
3.21656e-05	0.73	GTEx
8.48711e-05	0.47	GTEx
2.36811e-05	0.7	GTEx
6.45432e-05	0.57	GTEx
6.57407e-05	0.59	GTEx
6.80979e-05	0.63	GTEx
6.57965e-05	0.64	GTEx
-2.18245e-06	0.62	GTEx
5.74164e-06	0.59	GTEx
1.10164e-06	0.38	GTEx
5.2879e-05	0.78	GTEx
3.76296e-05	0.85	GTEx
4.4123e-05	0.73	GTEx
-2.53016e-05	0.93	GTEx
1.15623e-05	0.5488	GTEx
5.61337e-05	0.7	GTEx
4.53194e-05	0.8	GTEx
2.91512e-05	0.85	GTEx
3.3388e-05	0.67	GTEx
1.9952e-05	0.67	GTEx
2.62662e-05	0.62	GTEx
8.5522e-05	0.86	GTEx
4.68445e-05	0.94	GTEx
5.8506e-05	0.7944	GTEx
4.09776e-05	0.86	GTEx
-4.22198e-05	0.61	GTEx
-8.95635e-06	0.59	GTEx
2.78393e-05	1.0165	GTEx
4.37894e-05	1.28	GTEx
4.6264e-05	0.93	GTEx
1.12923e-05	0.97	GTEx
6.46513e-05	0.93	GTEx
3.04836e-06	1.13	GTEx
5.18314e-05	0.9	GTEx
-5.09247e-05	0.43	GTEx
6.83129e-05	0.81	GTEx
-1.3247e-05	0.9363	GTEx
3.19898e-05	0.78	GTEx
2.06134e-05	0.93	GTEx
0.0001017	0.8736	GTEx
3.93327e-05	0.3296	GTEx
8.36045e-05	0.84	GTEx
6.70527e-05	0.83	GTEx
4.77151e-05	1.147	GTEx
2.81928e-05	0.6045	GTEx
2.59296e-05	0.6887	GTEx
-9.04786e-05	0.87	GTEx
8.37566e-05	0.7415	GTEx
2.62924e-05	1.11	GTEx
6.8668e-05	0.91	GTEx
0.000108461	0.84	GTEx
4.72025e-05	1.02	GTEx
5.29761e-05	0.85	GTEx
1.34944e-05	0.93	GTEx
6.73999e-05	0.85	GTEx
4.66203e-05	0.9817	GTEx
5.22243e-05	0.7212	GTEx
7.18644e-05	0.98	GTEx
8.05524e-06	1.09	GTEx
6.72545e-05	1.02	GTEx
-4.19074e-06	0.849	GTEx
8.46354e-05	0.8861	GTEx
5.13725e-05	0.78	GTEx
6.06301e-05	0.83	GTEx
1.91325e-05	0.46	GTEx
3.91348e-05	1.0734	GTEx
2.56794e-05	0.61	GTEx
7.61242e-05	0.89	GTEx
1.61732e-05	0.92	GTEx
3.85813e-05	0.9793	GTEx
6.39429e-05	0.9	GTEx
3.34387e-05	0.84	GTEx
8.08231e-06	0.99	GTEx
-1.23813e-05	0.71	GTEx
-4.38609e-05	0.61	GTEx
4.8792e-05	0.9	GTEx
-4.90898e-05	0.63	GTEx
6.13736e-05	1.08	GTEx
-2.61914e-05	0.7852	GTEx
4.00466e-05	0.92	GTEx
5.04905e-05	0.55	GTEx
2.95139e-06	0.9	GTEx
-2.26913e-05	0.52	GTEx
1.14951e-05	0.59	GTEx
5.19745e-05	0.52	GTEx
3.46464e-05	0.96	GTEx
4.84734e-05	0.8	GTEx
3.55657e-05	0.78	GTEx
4.44608e-06	0.67	GTEx
6.41425e-05	1.09	GTEx
2.45826e-05	0.8758	GTEx
1.18294e-05	0.8801	GTEx
3.68006e-05	0.83	GTEx
-2.38928e-05	0.68	GTEx
3.40582e-05	0.49	GTEx
3.47615e-05	1.2282	GTEx
4.72385e-05	0.94	GTEx
0.000103507	0.68	GTEx
4.24182e-05	0.72	GTEx
5.0766e-05	0.4642	GTEx
3.51566e-05	0.73	GTEx
7.33949e-05	0.76	GTEx
0.000132662	0.5529	GTEx
5.94419e-05	0.73	GTEx
4.21015e-05	0.4288	GTEx
1.26249e-05	0.96	GTEx
2.96558e-05	0.79	GTEx
6.56987e-05	0.92	GTEx
3.4449e-05	0.59	GTEx
-1.16302e-05	0.67	GTEx
5.63083e-05	1.02	GTEx
3.6293e-05	1.1087	GTEx
1.73444e-05	0.79	GTEx
4.69697e-05	0.75	GTEx
3.18218e-05	0.81	GTEx
6.43395e-05	0.4708	GTEx
4.02362e-05	0.91	GTEx
0.00010157	0.97	GTEx
4.10386e-05	0.59	GTEx
1.31256e-05	0.7764	GTEx
-9.45031e-06	0.94	GTEx
-1.1858e-05	1.13	GTEx
7.03501e-05	0.96	GTEx
7.14201e-05	0.89	GTEx
5.10427e-05	0.81	GTEx
-1.82968e-05	0.9281	GTEx
-3.23349e-06	0.7189	GTEx
5.04687e-05	0.79	GTEx
4.19825e-05	0.63	GTEx
8.19725e-06	0.5218	GTEx
-5.65918e-05	1.25	GTEx
4.92336e-05	0.9083	GTEx
2.14212e-05	0.65	GTEx
8.64317e-05	1.25	GTEx
1.05306e-05	0.7883	GTEx
5.70867e-05	1.03	GTEx
3.40061e-05	0.703	GTEx
7.53083e-05	0.91	GTEx
2.67524e-05	1.25	GTEx
9.51306e-05	1.4537	GTEx
7.74493e-05	1.3367	GTEx
6.14154e-05	0.81	GTEx
1.50993e-05	1.79	GTEx
4.71968e-05	0.9779	GTEx
4.69656e-05	0.4	GTEx
1.62333e-05	0.83	GTEx
4.29638e-06	0.82	GTEx
-0.000106732	0.8	GTEx
5.682e-05	0.37	GTEx
9.86104e-05	0.68	GTEx
-1.60357e-05	0.77	GTEx
2.52621e-05	1.08	GTEx
-2.35523e-05	0.7068	GTEx
1.18242e-05	0.79	GTEx
-1.36435e-05	0.8911	GTEx
3.09286e-05	0.6224	GTEx
-1.06061e-05	0.407	GTEx
2.97128e-05	0.67	GTEx
4.55726e-05	0.84	GTEx
3.01697e-05	0.83	GTEx
1.16934e-05	0.8	GTEx
0.000122471	0.91	GTEx
2.54093e-05	1.01	GTEx
-9.57779e-06	0.9179	GTEx
1.66461e-05	0.72	GTEx
6.40812e-05	0.75	GTEx
6.92191e-05	1.2114	GTEx
-7.83586e-06	0.811	GTEx
8.5434e-05	1.12	GTEx
2.17747e-05	1.17	GTEx
2.52831e-05	0.86	GTEx
-3.39981e-05	0.74	GTEx
6.69728e-05	0.87	GTEx
3.62176e-06	0.9446	GTEx
-1.47971e-05	0.9992	GTEx
2.53472e-06	0.5	GTEx
6.17457e-05	0.68	GTEx
8.70644e-05	1.29	GTEx
1.78194e-05	0.53	GTEx
5.25483e-05	0.65	GTEx
2.31681e-05	0.69	GTEx
6.61077e-06	1.2096	GTEx
5.21361e-05	1.0838	GTEx
1.15682e-05	0.9	GTEx
5.56195e-05	1.19	GTEx
7.96209e-05	0.87	GTEx
5.59839e-05	0.7259	GTEx
6.992e-05	0.44	GTEx
4.29674e-05	0.86	GTEx
8.44916e-05	1.09	GTEx
-4.58216e-05	0.5789	GTEx
3.90741e-05	1.0902	GTEx
2.9873e-05	0.84	GTEx
8.19935e-05	0.52	GTEx
2.59922e-05	0.56	GTEx
2.69523e-05	0.66	GTEx
4.6664e-05	0.6963	GTEx
-2.84426e-05	0.99	GTEx
0.000101331	1.02	GTEx
5.65005e-05	0.93	GTEx
5.1357e-05	0.84	GTEx
7.784e-05	1.0448	GTEx
4.05103e-05	0.94	GTEx
-2.74421e-05	0.69	GTEx
-4.04421e-06	0.5585	GTEx
5.68169e-05	0.77	GTEx
-9.67166e-06	0.72	GTEx
1.7453e-05	0.5983	GTEx
7.90911e-05	0.97	GTEx
-1.1298e-05	0.4	GTEx
-1.07507e-05	0.94	GTEx
6.02162e-05	0.7744	GTEx
9.26338e-05	0.65	GTEx
4.71437e-05	0.762	GTEx
1.01727e-05	0.6279	GTEx
4.38352e-05	0.85	GTEx
-1.10968e-05	0.71	GTEx
6.48229e-05	1.07	GTEx
7.60422e-05	0.84	GTEx
4.46896e-05	1.0026	GTEx
3.95861e-05	1.03	GTEx
3.35511e-05	1.2	GTEx
3.44042e-05	1.15	GTEx
-4.96565e-05	1.15	GTEx
1.35094e-05	0.69	GTEx
6.5241e-05	0.81	GTEx
5.05811e-05	0.66	GTEx
-7.26609e-05	0.39	GTEx
3.96848e-05	0.6649	GTEx
5.72398e-05	0.82	GTEx
2.90296e-05	0.86	GTEx
2.24649e-05	0.76	GTEx
6.98545e-05	0.73	GTEx
4.06613e-05	0.77	GTEx
-3.48992e-05	0.86	GTEx
6.99368e-05	0.65	GTEx
2.28954e-05	1.41	GTEx
3.52765e-05	0.7423	GTEx
5.95334e-05	0.89	GTEx
9.71432e-05	1.15	GTEx
8.79709e-05	1.3	GTEx
3.43666e-05	0.62	GTEx
9.70908e-05	0.96	GTEx
-3.86363e-06	1.24	GTEx
7.83894e-05	0.96	GTEx
8.64222e-05	0.71	GTEx
5.26572e-05	0.89	GTEx
7.12666e-05	0.85	GTEx
-7.58191e-05	0.7744	GTEx
2.91882e-05	0.9773	GTEx
4.05764e-05	0.7531	GTEx
4.81887e-05	0.7806	GTEx
2.23944e-05	0.82	GTEx
8.92927e-05	0.78	GTEx
-5.03779e-05	0.77	GTEx
2.77524e-05	0.8879	GTEx
-2.94178e-05	0.72	GTEx
-4.43755e-05	1.0763	GTEx
5.7701e-05	0.93	GTEx
6.80627e-06	0.54	GTEx
-5.55604e-05	0.87	GTEx
5.50746e-05	0.68	GTEx
2.17803e-05	0.87	GTEx
4.51896e-05	0.94	GTEx
5.60057e-05	0.72	GTEx
2.31685e-05	0.18	GTEx
8.98215e-06	1.14	GTEx
5.0134e-05	0.7896	GTEx
2.79779e-05	0.73	GTEx
2.99521e-06	0.98	GTEx
2.75068e-05	0.55	GTEx
3.65632e-05	0.68	GTEx
3.20004e-05	0.71	GTEx
5.65156e-05	0.71	GTEx
6.99334e-05	0.83	GTEx
2.81563e-05	0.63	GTEx
6.40186e-05	0.95	GTEx
2.16845e-05	0.69	GTEx
4.09465e-05	0.4369	GTEx
3.06653e-05	0.97	GTEx
-1.61071e-05	0.8	GTEx
4.78648e-05	1.22	GTEx
4.51211e-05	0.96	GTEx
3.5855e-05	0.81	GTEx
-2.51289e-05	0.6594	GTEx
4.52879e-05	0.95	GTEx
9.99295e-05	0.6111	GTEx
2.94947e-05	0.76	GTEx
-1.25198e-05	1.1264	GTEx
4.22343e-05	0.81	GTEx
1.0839e-05	0.87	GTEx
-3.2564e-05	0.5308	GTEx
3.25585e-05	0.82	GTEx
3.59535e-05	1.14	GTEx
5.90828e-05	0.26	GTEx
0.000113329	0.9335	GTEx
-3.1893e-05	0.7083	GTEx
7.52429e-05	0.81	GTEx
0.000103685	0.8	GTEx
2.2868e-06	0.88	GTEx
4.17677e-05	0.96	GTEx
8.74474e-05	0.6086	GTEx
2.45889e-05	1.15	GTEx
8.52551e-05	0.84	GTEx
1.71277e-05	0.91	GTEx
-1.72515e-05	0.9312	GTEx
1.29781e-06	0.95	GTEx
-3.22754e-05	1.15	GTEx
2.04811e-05	0.64	GTEx
0.000109153	0.73	GTEx
-1.12038e-05	0.65	GTEx
3.52595e-05	0.7455	GTEx
9.5823e-05	0.49	GTEx
9.72158e-05	1.12	GTEx
-7.75938e-05	0.49	GTEx
4.74661e-05	0.9	GTEx
3.34932e-05	0.65	GTEx
-2.34403e-05	0.75	GTEx
1.96748e-05	0.96	GTEx
-1.66567e-05	1.31	GTEx
8.27895e-05	0.881	GTEx
3.80156e-05	0.84	GTEx
1.3878e-05	0.86	GTEx
6.55207e-05	0.67	GTEx
6.1664e-05	0.81	GTEx
-1.14818e-05	0.66	GTEx
3.38262e-05	1.04	GTEx
5.22985e-05	0.66	GTEx
5.11563e-05	0.74	GTEx
4.23493e-05	0.89	GTEx
5.62097e-05	0.38	GTEx
-9.10649e-05	0.64	GTEx
5.73584e-05	0.9	GTEx
-5.87503e-06	0.5998	GTEx
2.51028e-06	0.36	GTEx
7.10734e-05	0.67	GTEx

## Sheet: fig.3a
expression	RTL	gene
21.1639	1.73451	NFX1
9.62321	1.32718	NFX1
7.66527	1.36703	NFX1
20.237	1.18072	NFX1
18.0601	1.98087	NFX1
17.3254	1.70454	NFX1
20.4633	1.54476	NFX1
21.4577	1.57285	NFX1
18.9507	1.49532	NFX1
16.7514	1.45621	NFX1
16.4835	1.3807	NFX1
23.3907	1.40306	NFX1
19.8657	1.60727	NFX1
21.3173	1.29079	NFX1
18.9711	1.50596	NFX1
18.1448	1.24202	NFX1
22.891	1.31506	NFX1
20.3183	1.35935	NFX1
19.7846	1.06958	NFX1
20.7074	1.40608	NFX1
20.5193	1.19766	NFX1
21.6982	1.25875	NFX1
17.1116	1.38847	NFX1
25.6467	1.31244	NFX1
17.7589	1.08532	NFX1
34.108	1.3303	NFX1
16.707	0.935189	NFX1
17.3089	1.1623	NFX1
13.1304	1.32404	NFX1
24.4577	1.25982	NFX1
15.1513	1.08755	NFX1
19.1014	1.44755	NFX1
17.8345	1.32534	NFX1
19.4131	1.50058	NFX1
24.3425	1.32147	NFX1
19.3381	1.51195	NFX1
17.7809	1.21251	NFX1
21.0831	1.20084	NFX1
20.7054	1.27813	NFX1
21.3679	1.4414	NFX1
21.0392	1.27813	NFX1
25.8753	1.37792	NFX1
20.1276	1.55698	NFX1
17.5823	1.36552	NFX1
16.9558	1.25843	NFX1
13.9684	1.16001	NFX1
11.9739	1.34246	NFX1
17.472	1.30203	NFX1
19.7418	1.15371	NFX1
14.1067	1.32509	NFX1
15.1	1.32795	NFX1
12.9794	1.26162	NFX1
14.7716	1.30189	NFX1
14.5429	1.23928	NFX1
15.8515	1.29438	NFX1
15.9891	1.2359	NFX1
16.3865	1.16356	NFX1
17.5966	1.10052	NFX1
18.1381	1.07009	NFX1
16.2045	1.35412	NFX1
11.3694	1.06776	NFX1
15.4664	1.15127	NFX1
15.3957	1.12347	NFX1
17.3149	1.12412	NFX1
15.1615	1.22676	NFX1
7.44376	1.36696	NFX1
17.9622	1.31964	NFX1
2.46802	1.10589	NFX1
16.8135	1.21159	NFX1
16.3069	1.2401	NFX1
18.9489	1.13485	NFX1
17.9553	1.22522	NFX1
16.2929	1.04818	NFX1
19.2326	1.23747	NFX1
20.063	1.07672	NFX1
11.1265	1.22466	NFX1
16.0207	1.26205	NFX1
16.8546	1.05918	NFX1
19.4762	1.32604	NFX1
17.6296	1.07562	NFX1
16.2904	1.30738	NFX1
19.0121	1.29583	NFX1
5.72188	1.08917	NFX1
16.7897	1.15751	NFX1
16.2792	1.28123	NFX1
20.9484	1.43008	NFX1
18.9913	1.37065	NFX1
15.8594	1.17177	NFX1
19.9525	1.2575	NFX1
18.9572	1.18635	NFX1
17.31	1.2445	NFX1
18.1719	1.23318	NFX1
17.0797	1.35786	NFX1
19.4753	1.29571	NFX1
17.0312	1.20691	NFX1
13.6959	1.14702	NFX1
20.6628	1.08688	NFX1
16.5773	1.23648	NFX1
19.0472	1.08149	NFX1
17.4939	1.30022	NFX1
20.0888	1.42969	NFX1
21.0601	1.47648	NFX1
28.5533	1.34185	NFX1
19.6946	1.16895	NFX1
18.9877	1.25396	NFX1
22.0346	1.24574	NFX1
20.8004	1.35435	NFX1
17.6438	1.46181	NFX1
22.707	1.25927	NFX1
18.7871	1.32558	NFX1
19.1938	1.43655	NFX1
17.8599	1.14799	NFX1
12.5804	1.08401	NFX1
16.394	1.4195	NFX1
15.3596	1.37342	NFX1
19.9677	1.34496	NFX1
19.9606	1.62842	NFX1
7.39377	1.06165	NFX1
14.1116	1.24571	NFX1
14.4551	1.18701	NFX1
15.3742	1.3026	NFX1
17.4026	1.46036	NFX1
19.262	1.51333	NFX1
15.1038	1.52681	NFX1
14.1244	1.33737	NFX1
7.364	1.41301	NFX1
19.1633	1.37483	NFX1
15.2551	1.48346	NFX1
15.7151	1.13479	NFX1
19.9837	1.3042	NFX1
14.7273	1.44711	NFX1
17.7048	1.51592	NFX1
16.3911	1.51683	NFX1
17.4403	1.3796	NFX1
15.3468	1.06117	NFX1
15.9995	1.63066	NFX1
19.9124	1.44321	NFX1
19.462	1.33906	NFX1
20.6816	1.34826	NFX1
23.0822	1.28576	NFX1
19.6855	1.59266	NFX1
19.0148	1.16808	NFX1
16.4424	1.41004	NFX1
22.433	1.52861	NFX1
19.3299	1.26328	NFX1
21.5428	1.45864	NFX1
20.1004	1.29355	NFX1
18.9433	1.60541	NFX1
26.9408	1.15457	NFX1
21.5439	1.34836	NFX1
26.9963	1.81566	NFX1
22.5667	1.51554	NFX1
14.3863	1.45188	NFX1
20.3436	1.2754	NFX1
20.4136	1.39484	NFX1
17.5415	1.4523	NFX1
18.7363	1.2505	NFX1
7.07065	1.38862	NFX1
18.9398	1.48609	NFX1
27.8209	1.53358	NFX1
18.3312	1.48381	NFX1
22.0704	1.35645	NFX1
24.0045	1.13167	NFX1
19.354	1.07036	NFX1
26.9721	1.49109	NFX1
23.4839	1.38249	NFX1
92.1146	1.73451	BMI1
31.8198	1.32718	BMI1
15.3475	1.36703	BMI1
76.6732	1.18072	BMI1
81.7947	1.98087	BMI1
68.5671	1.70454	BMI1
89.7367	1.54476	BMI1
96.3224	1.57285	BMI1
83.3136	1.49532	BMI1
80.0696	1.45621	BMI1
82.5964	1.3807	BMI1
114.196	1.40306	BMI1
104.827	1.60727	BMI1
94.4087	1.29079	BMI1
92.4265	1.50596	BMI1
74.2984	1.24202	BMI1
94.7843	1.31506	BMI1
93.1144	1.35935	BMI1
83.3985	1.06958	BMI1
86.4659	1.40608	BMI1
96.9386	1.19766	BMI1
110.879	1.25875	BMI1
92.168	1.38847	BMI1
84.3231	1.31244	BMI1
76.9475	1.08532	BMI1
95.2886	1.3303	BMI1
67.0366	0.935189	BMI1
62.029	1.1623	BMI1
75.0377	1.32404	BMI1
56.4993	1.25982	BMI1
73.4798	1.08755	BMI1
79.2973	1.44755	BMI1
57.4784	1.32534	BMI1
71.6534	1.50058	BMI1
73.8757	1.32147	BMI1
78.8238	1.51195	BMI1
94.4213	1.21251	BMI1
114.421	1.20084	BMI1
126.945	1.27813	BMI1
134.566	1.4414	BMI1
114.359	1.27813	BMI1
130.822	1.37792	BMI1
111.878	1.55698	BMI1
84.4931	1.36552	BMI1
85.3268	1.25843	BMI1
60.1716	1.16001	BMI1
54.3372	1.34246	BMI1
77.0314	1.30203	BMI1
128.848	1.15371	BMI1
78.1352	1.32509	BMI1
101.475	1.32795	BMI1
55.1367	1.26162	BMI1
68.8687	1.30189	BMI1
78.2588	1.23928	BMI1
100.181	1.29438	BMI1
109.894	1.2359	BMI1
90.7952	1.16356	BMI1
89.1661	1.10052	BMI1
85.7396	1.07009	BMI1
88.943	1.35412	BMI1
46.2404	1.06776	BMI1
59.4769	1.15127	BMI1
62.6344	1.12347	BMI1
80.1267	1.12412	BMI1
68.4566	1.22676	BMI1
30.5736	1.36696	BMI1
79.5164	1.31964	BMI1
7.11874	1.10589	BMI1
65.1095	1.21159	BMI1
62.7485	1.2401	BMI1
91.7505	1.13485	BMI1
60.0789	1.22522	BMI1
74.6734	1.04818	BMI1
70.7536	1.23747	BMI1
97.6374	1.07672	BMI1
29.1665	1.22466	BMI1
75.5505	1.26205	BMI1
69.6238	1.05918	BMI1
81.7645	1.32604	BMI1
77.0914	1.07562	BMI1
72.1786	1.30738	BMI1
77.3467	1.29583	BMI1
13.3899	1.08917	BMI1
63.9317	1.15751	BMI1
61.2419	1.28123	BMI1
72.3976	1.43008	BMI1
68.1259	1.37065	BMI1
69.1678	1.17177	BMI1
85.2502	1.2575	BMI1
87.5334	1.18635	BMI1
67.2822	1.2445	BMI1
79.7198	1.23318	BMI1
76.4599	1.35786	BMI1
69.6015	1.29571	BMI1
64.6288	1.20691	BMI1
40.4683	1.14702	BMI1
74.1711	1.08688	BMI1
81.5781	1.23648	BMI1
81.3698	1.08149	BMI1
66.6954	1.30022	BMI1
89.0947	1.42969	BMI1
98.5635	1.47648	BMI1
131.371	1.34185	BMI1
91.1721	1.16895	BMI1
82.6609	1.25396	BMI1
89.7527	1.24574	BMI1
87.4562	1.35435	BMI1
83.1644	1.46181	BMI1
67.3285	1.25927	BMI1
79.3163	1.32558	BMI1
98.4382	1.43655	BMI1
82.9823	1.14799	BMI1
52.4855	1.08401	BMI1
61.3044	1.4195	BMI1
68.4097	1.37342	BMI1
85.2479	1.34496	BMI1
78.7352	1.62842	BMI1
25.9843	1.06165	BMI1
66.3416	1.24571	BMI1
79.7736	1.18701	BMI1
66.0501	1.3026	BMI1
85.8743	1.46036	BMI1
75.7222	1.51333	BMI1
75.3686	1.52681	BMI1
67.4313	1.33737	BMI1
22.5722	1.41301	BMI1
77.0815	1.37483	BMI1
61.009	1.48346	BMI1
57.2041	1.13479	BMI1
93.2209	1.3042	BMI1
56.9705	1.44711	BMI1
88.4683	1.51592	BMI1
47.6789	1.51683	BMI1
87.1798	1.3796	BMI1
69.0375	1.06117	BMI1
72.5094	1.63066	BMI1
94.6939	1.44321	BMI1
93.9227	1.33906	BMI1
72.7976	1.34826	BMI1
118.402	1.28576	BMI1
93.0774	1.59266	BMI1
84.3207	1.16808	BMI1
65.2366	1.41004	BMI1
65.0627	1.52861	BMI1
82.5263	1.26328	BMI1
141.529	1.45864	BMI1
102.566	1.29355	BMI1
110.952	1.60541	BMI1
95.0379	1.15457	BMI1
82.0072	1.34836	BMI1
91.2396	1.81566	BMI1
125.282	1.51554	BMI1
99.4427	1.45188	BMI1
67.7254	1.2754	BMI1
90.2161	1.39484	BMI1
95.0489	1.4523	BMI1
80.0153	1.2505	BMI1
26.2816	1.38862	BMI1
77.7861	1.48609	BMI1
88.4187	1.53358	BMI1
97.7344	1.48381	BMI1
112.931	1.35645	BMI1
100.593	1.13167	BMI1
101.313	1.07036	BMI1
129.199	1.49109	BMI1
90.2688	1.38249	BMI1
15.2346	1.73451	SMARCAL1
6.88937	1.32718	SMARCAL1
4.37041	1.36703	SMARCAL1
14.0313	1.18072	SMARCAL1
12.701	1.98087	SMARCAL1
13.4662	1.70454	SMARCAL1
15.8943	1.54476	SMARCAL1
12.3026	1.57285	SMARCAL1
14.8937	1.49532	SMARCAL1
12.5852	1.45621	SMARCAL1
14.0039	1.3807	SMARCAL1
13.7118	1.40306	SMARCAL1
14.31	1.60727	SMARCAL1
12.6277	1.29079	SMARCAL1
14.0596	1.50596	SMARCAL1
13.9106	1.24202	SMARCAL1
15.2434	1.31506	SMARCAL1
13.5473	1.35935	SMARCAL1
17.0684	1.06958	SMARCAL1
15.4373	1.40608	SMARCAL1
15.392	1.19766	SMARCAL1
15.8243	1.25875	SMARCAL1
14.0696	1.38847	SMARCAL1
16.6605	1.31244	SMARCAL1
11.5177	1.08532	SMARCAL1
14.5306	1.3303	SMARCAL1
12.4512	0.935189	SMARCAL1
13.342	1.1623	SMARCAL1
11.1787	1.32404	SMARCAL1
15.9984	1.25982	SMARCAL1
14.0567	1.08755	SMARCAL1
12.8231	1.44755	SMARCAL1
11.3618	1.32534	SMARCAL1
13.4926	1.50058	SMARCAL1
14.1779	1.32147	SMARCAL1
14.581	1.51195	SMARCAL1
12.5683	1.21251	SMARCAL1
9.70217	1.20084	SMARCAL1
16.3147	1.27813	SMARCAL1
12.3881	1.4414	SMARCAL1
16.1041	1.27813	SMARCAL1
18.0148	1.37792	SMARCAL1
14.695	1.55698	SMARCAL1
12.4222	1.36552	SMARCAL1
10.5407	1.25843	SMARCAL1
13.8645	1.16001	SMARCAL1
9.54486	1.34246	SMARCAL1
13.8186	1.30203	SMARCAL1
12.6425	1.15371	SMARCAL1
13.8274	1.32509	SMARCAL1
12.9659	1.32795	SMARCAL1
9.56676	1.26162	SMARCAL1
12.0648	1.30189	SMARCAL1
14.7195	1.23928	SMARCAL1
11.0215	1.29438	SMARCAL1
13.8165	1.2359	SMARCAL1
13.6737	1.16356	SMARCAL1
12.9309	1.10052	SMARCAL1
11.0556	1.07009	SMARCAL1
11.6462	1.35412	SMARCAL1
8.99343	1.06776	SMARCAL1
11.8904	1.15127	SMARCAL1
17.2289	1.12347	SMARCAL1
11.6677	1.12412	SMARCAL1
13.9055	1.22676	SMARCAL1
5.4877	1.36696	SMARCAL1
12.5312	1.31964	SMARCAL1
1.93892	1.10589	SMARCAL1
10.0362	1.21159	SMARCAL1
14.0989	1.2401	SMARCAL1
11.2074	1.13485	SMARCAL1
9.90545	1.22522	SMARCAL1
11.1467	1.04818	SMARCAL1
11.9242	1.23747	SMARCAL1
11.4947	1.07672	SMARCAL1
6.47473	1.22466	SMARCAL1
12.2749	1.26205	SMARCAL1
12.4493	1.05918	SMARCAL1
13.2214	1.32604	SMARCAL1
11.942	1.07562	SMARCAL1
13.6594	1.30738	SMARCAL1
12.7745	1.29583	SMARCAL1
3.84556	1.08917	SMARCAL1
13.6859	1.15751	SMARCAL1
12.3301	1.28123	SMARCAL1
14.8335	1.43008	SMARCAL1
11.6171	1.37065	SMARCAL1
11.7718	1.17177	SMARCAL1
15.2131	1.2575	SMARCAL1
12.9864	1.18635	SMARCAL1
9.31489	1.2445	SMARCAL1
14.4398	1.23318	SMARCAL1
13.8232	1.35786	SMARCAL1
14.3815	1.29571	SMARCAL1
14.3264	1.20691	SMARCAL1
9.75637	1.14702	SMARCAL1
14.9689	1.08688	SMARCAL1
15.9345	1.23648	SMARCAL1
13.9794	1.08149	SMARCAL1
15.3198	1.30022	SMARCAL1
14.7964	1.42969	SMARCAL1
11.0654	1.47648	SMARCAL1
16.2433	1.34185	SMARCAL1
13.8991	1.16895	SMARCAL1
16.0912	1.25396	SMARCAL1
15.5816	1.24574	SMARCAL1
15.8025	1.35435	SMARCAL1
13.3604	1.46181	SMARCAL1
14.0792	1.25927	SMARCAL1
13.8226	1.32558	SMARCAL1
12.8178	1.43655	SMARCAL1
12.6691	1.14799	SMARCAL1
10.4555	1.08401	SMARCAL1
13.2927	1.4195	SMARCAL1
16.4058	1.37342	SMARCAL1
12.7699	1.34496	SMARCAL1
12.1122	1.62842	SMARCAL1
3.28937	1.06165	SMARCAL1
15.6574	1.24571	SMARCAL1
13.0884	1.18701	SMARCAL1
14.593	1.3026	SMARCAL1
15.356	1.46036	SMARCAL1
15.5331	1.51333	SMARCAL1
11.569	1.52681	SMARCAL1
12.123	1.33737	SMARCAL1
5.93133	1.41301	SMARCAL1
14.1151	1.37483	SMARCAL1
13.6491	1.48346	SMARCAL1
15.1991	1.13479	SMARCAL1
16.0344	1.3042	SMARCAL1
14.4622	1.44711	SMARCAL1
12.5975	1.51592	SMARCAL1
12.9924	1.51683	SMARCAL1
12.6765	1.3796	SMARCAL1
11.8515	1.06117	SMARCAL1
13.5924	1.63066	SMARCAL1
13.008	1.44321	SMARCAL1
13.7354	1.33906	SMARCAL1
13.7718	1.34826	SMARCAL1
13.5189	1.28576	SMARCAL1
13.3325	1.59266	SMARCAL1
14.427	1.16808	SMARCAL1
13.4812	1.41004	SMARCAL1
16.7989	1.52861	SMARCAL1
13.4561	1.26328	SMARCAL1
14.3924	1.45864	SMARCAL1
15.0073	1.29355	SMARCAL1
16.6388	1.60541	SMARCAL1
17.4243	1.15457	SMARCAL1
17.1804	1.34836	SMARCAL1
18.1255	1.81566	SMARCAL1
12.446	1.51554	SMARCAL1
16.2859	1.45188	SMARCAL1
16.328	1.2754	SMARCAL1
20.5023	1.39484	SMARCAL1
11.4131	1.4523	SMARCAL1
11.3908	1.2505	SMARCAL1
12.7602	1.38862	SMARCAL1
15.3933	1.48609	SMARCAL1
16.7214	1.53358	SMARCAL1
11.515	1.48381	SMARCAL1
13.1397	1.35645	SMARCAL1
12.4671	1.13167	SMARCAL1
15.7657	1.07036	SMARCAL1
13.0439	1.49109	SMARCAL1
13.8658	1.38249	SMARCAL1
53.7074	1.73451	DAXX
31.5885	1.32718	DAXX
28.8209	1.36703	DAXX
38.4477	1.18072	DAXX
35.9883	1.98087	DAXX
36.8663	1.70454	DAXX
45.5261	1.54476	DAXX
40.8574	1.57285	DAXX
46.2819	1.49532	DAXX
45.5495	1.45621	DAXX
48.4237	1.3807	DAXX
47.7369	1.40306	DAXX
42.1328	1.60727	DAXX
46.9921	1.29079	DAXX
47.9421	1.50596	DAXX
37.0343	1.24202	DAXX
63.2163	1.31506	DAXX
48.2783	1.35935	DAXX
44.1678	1.06958	DAXX
45.1249	1.40608	DAXX
39.6591	1.19766	DAXX
46.8158	1.25875	DAXX
38.2069	1.38847	DAXX
69.3619	1.31244	DAXX
39.6861	1.08532	DAXX
53.2621	1.3303	DAXX
37.7972	0.935189	DAXX
32.0255	1.1623	DAXX
40.5477	1.32404	DAXX
64.1037	1.25982	DAXX
33.3172	1.08755	DAXX
48.8217	1.44755	DAXX
41.0988	1.32534	DAXX
37.1156	1.50058	DAXX
58.4177	1.32147	DAXX
38.8954	1.51195	DAXX
38.6418	1.21251	DAXX
49.7479	1.20084	DAXX
40.3652	1.27813	DAXX
41.1877	1.4414	DAXX
46.2331	1.27813	DAXX
54.7928	1.37792	DAXX
82.2859	1.55698	DAXX
37.3056	1.36552	DAXX
38.1893	1.25843	DAXX
38.7987	1.16001	DAXX
27.5505	1.34246	DAXX
43.1714	1.30203	DAXX
39.6541	1.15371	DAXX
32.4645	1.32509	DAXX
36.2048	1.32795	DAXX
35.8983	1.26162	DAXX
40.254	1.30189	DAXX
38.4554	1.23928	DAXX
36.3717	1.29438	DAXX
39.1729	1.2359	DAXX
40.4533	1.16356	DAXX
37.7884	1.10052	DAXX
39.2242	1.07009	DAXX
37.1768	1.35412	DAXX
27.3631	1.06776	DAXX
33.1548	1.15127	DAXX
43.1759	1.12347	DAXX
41.4676	1.12412	DAXX
41.9355	1.22676	DAXX
21.9003	1.36696	DAXX
41.5792	1.31964	DAXX
9.67075	1.10589	DAXX
39.4912	1.21159	DAXX
40.4383	1.2401	DAXX
45.3558	1.13485	DAXX
39.7721	1.22522	DAXX
39.4769	1.04818	DAXX
48.4114	1.23747	DAXX
46.919	1.07672	DAXX
37.8293	1.22466	DAXX
42.337	1.26205	DAXX
58.9569	1.05918	DAXX
39.6032	1.32604	DAXX
49.2152	1.07562	DAXX
41.7754	1.30738	DAXX
51.3033	1.29583	DAXX
22.8162	1.08917	DAXX
35.8219	1.15751	DAXX
39.8235	1.28123	DAXX
41.6577	1.43008	DAXX
48.1555	1.37065	DAXX
41.204	1.17177	DAXX
38.879	1.2575	DAXX
40.3856	1.18635	DAXX
48.6093	1.2445	DAXX
42.797	1.23318	DAXX
39.1852	1.35786	DAXX
43.9419	1.29571	DAXX
41.9984	1.20691	DAXX
84.1426	1.14702	DAXX
50.7611	1.08688	DAXX
39.8327	1.23648	DAXX
41.8242	1.08149	DAXX
36.487	1.30022	DAXX
40.8976	1.42969	DAXX
36.978	1.47648	DAXX
58.7806	1.34185	DAXX
35.8909	1.16895	DAXX
34.3959	1.25396	DAXX
51.7451	1.24574	DAXX
45.5246	1.35435	DAXX
44.007	1.46181	DAXX
53.377	1.25927	DAXX
40.5932	1.32558	DAXX
40.9534	1.43655	DAXX
43.6182	1.14799	DAXX
39.0213	1.08401	DAXX
48.2238	1.4195	DAXX
47.5823	1.37342	DAXX
41.1224	1.34496	DAXX
40.676	1.62842	DAXX
23.1436	1.06165	DAXX
42.7552	1.24571	DAXX
38.4916	1.18701	DAXX
35.6046	1.3026	DAXX
35.9214	1.46036	DAXX
49.4821	1.51333	DAXX
53.1253	1.52681	DAXX
45.7428	1.33737	DAXX
28.2741	1.41301	DAXX
53.6991	1.37483	DAXX
48.0519	1.48346	DAXX
41.2634	1.13479	DAXX
43.9659	1.3042	DAXX
49.0255	1.44711	DAXX
39.2403	1.51592	DAXX
39.764	1.51683	DAXX
38.3735	1.3796	DAXX
39.9435	1.06117	DAXX
36.0757	1.63066	DAXX
49.7652	1.44321	DAXX
39.5522	1.33906	DAXX
45.6232	1.34826	DAXX
44.7284	1.28576	DAXX
48.2219	1.59266	DAXX
43.1375	1.16808	DAXX
44.6291	1.41004	DAXX
77.4905	1.52861	DAXX
38.6459	1.26328	DAXX
33.684	1.45864	DAXX
34.2219	1.29355	DAXX
34.6739	1.60541	DAXX
82.3926	1.15457	DAXX
45.9002	1.34836	DAXX
88.625	1.81566	DAXX
42.9089	1.51554	DAXX
41.8447	1.45188	DAXX
50.119	1.2754	DAXX
56.5046	1.39484	DAXX
39.3655	1.4523	DAXX
37.0153	1.2505	DAXX
27.4843	1.38862	DAXX
37.209	1.48609	DAXX
72.1934	1.53358	DAXX
36.063	1.48381	DAXX
37.9271	1.35645	DAXX
39.7308	1.13167	DAXX
37.7545	1.07036	DAXX
50.835	1.49109	DAXX
56.996	1.38249	DAXX
203.396	1.73451	TPP1
92.6769	1.32718	TPP1
46.4172	1.36703	TPP1
149.515	1.18072	TPP1
129.795	1.98087	TPP1
132.264	1.70454	TPP1
151.276	1.54476	TPP1
169.461	1.57285	TPP1
161.036	1.49532	TPP1
150.539	1.45621	TPP1
175.765	1.3807	TPP1
206.173	1.40306	TPP1
128.092	1.60727	TPP1
200.876	1.29079	TPP1
154.965	1.50596	TPP1
171.172	1.24202	TPP1
167.981	1.31506	TPP1
162.547	1.35935	TPP1
195.144	1.06958	TPP1
162.057	1.40608	TPP1
164.247	1.19766	TPP1
173.739	1.25875	TPP1
131.967	1.38847	TPP1
174.439	1.31244	TPP1
113.267	1.08532	TPP1
147.269	1.3303	TPP1
151.233	0.935189	TPP1
197.565	1.1623	TPP1
163.334	1.32404	TPP1
220.934	1.25982	TPP1
155.618	1.08755	TPP1
132.834	1.44755	TPP1
103.9	1.32534	TPP1
127.777	1.50058	TPP1
162.901	1.32147	TPP1
187.515	1.51195	TPP1
223.903	1.21251	TPP1
171.75	1.20084	TPP1
174.552	1.27813	TPP1
253.296	1.4414	TPP1
187.239	1.27813	TPP1
184.402	1.37792	TPP1
135.908	1.55698	TPP1
128.927	1.36552	TPP1
164.334	1.25843	TPP1
165.286	1.16001	TPP1
97.496	1.34246	TPP1
190.225	1.30203	TPP1
139.814	1.15371	TPP1
103.876	1.32509	TPP1
114.008	1.32795	TPP1
89.7795	1.26162	TPP1
148.776	1.30189	TPP1
115.443	1.23928	TPP1
169.259	1.29438	TPP1
158.689	1.2359	TPP1
167.736	1.16356	TPP1
157.316	1.10052	TPP1
164.772	1.07009	TPP1
112.75	1.35412	TPP1
76.7245	1.06776	TPP1
97.9878	1.15127	TPP1
205.387	1.12347	TPP1
166.188	1.12412	TPP1
194.936	1.22676	TPP1
76.2978	1.36696	TPP1
162.542	1.31964	TPP1
15.3409	1.10589	TPP1
176.525	1.21159	TPP1
153.526	1.2401	TPP1
134.238	1.13485	TPP1
197.063	1.22522	TPP1
121.376	1.04818	TPP1
165.929	1.23747	TPP1
205.563	1.07672	TPP1
65.6646	1.22466	TPP1
177.263	1.26205	TPP1
169.47	1.05918	TPP1
184.95	1.32604	TPP1
143.645	1.07562	TPP1
188.76	1.30738	TPP1
208.578	1.29583	TPP1
46.294	1.08917	TPP1
150.958	1.15751	TPP1
162.633	1.28123	TPP1
177.057	1.43008	TPP1
169.517	1.37065	TPP1
170.698	1.17177	TPP1
140.097	1.2575	TPP1
158.507	1.18635	TPP1
188.528	1.2445	TPP1
141.975	1.23318	TPP1
170.963	1.35786	TPP1
162.939	1.29571	TPP1
181.791	1.20691	TPP1
121.274	1.14702	TPP1
144.694	1.08688	TPP1
154.65	1.23648	TPP1
195.681	1.08149	TPP1
180.546	1.30022	TPP1
176.721	1.42969	TPP1
160.634	1.47648	TPP1
253.419	1.34185	TPP1
165.462	1.16895	TPP1
182.46	1.25396	TPP1
185.867	1.24574	TPP1
196.85	1.35435	TPP1
173.066	1.46181	TPP1
108.138	1.25927	TPP1
173.305	1.32558	TPP1
218.102	1.43655	TPP1
184.667	1.14799	TPP1
119.889	1.08401	TPP1
210.66	1.4195	TPP1
178.676	1.37342	TPP1
199.006	1.34496	TPP1
175.55	1.62842	TPP1
34.6736	1.06165	TPP1
206.385	1.24571	TPP1
198.04	1.18701	TPP1
174.608	1.3026	TPP1
211.929	1.46036	TPP1
167.748	1.51333	TPP1
176.221	1.52681	TPP1
218.409	1.33737	TPP1
41.124	1.41301	TPP1
229.352	1.37483	TPP1
203.921	1.48346	TPP1
163.707	1.13479	TPP1
150.686	1.3042	TPP1
138.665	1.44711	TPP1
124.169	1.51592	TPP1
143.176	1.51683	TPP1
149.583	1.3796	TPP1
105.139	1.06117	TPP1
154.501	1.63066	TPP1
139.068	1.44321	TPP1
127.382	1.33906	TPP1
230.814	1.34826	TPP1
276.389	1.28576	TPP1
184.63	1.59266	TPP1
168.056	1.16808	TPP1
147.252	1.41004	TPP1
208.783	1.52861	TPP1
156.952	1.26328	TPP1
208.885	1.45864	TPP1
164.535	1.29355	TPP1
173.301	1.60541	TPP1
223.442	1.15457	TPP1
160.937	1.34836	TPP1
280.47	1.81566	TPP1
293.833	1.51554	TPP1
117.873	1.45188	TPP1
171.513	1.2754	TPP1
144.78	1.39484	TPP1
217.801	1.4523	TPP1
214.244	1.2505	TPP1
68.7742	1.38862	TPP1
187.883	1.48609	TPP1
217.394	1.53358	TPP1
190.26	1.48381	TPP1
217.175	1.35645	TPP1
177.238	1.13167	TPP1
179.705	1.07036	TPP1
214.53	1.49109	TPP1
249.955	1.38249	TPP1
58.4905	1.73451	CGGBP1
46.5352	1.32718	CGGBP1
33.3237	1.36703	CGGBP1
59.8531	1.18072	CGGBP1
55.0167	1.98087	CGGBP1
49.7808	1.70454	CGGBP1
54.74	1.54476	CGGBP1
51.7845	1.57285	CGGBP1
48.7184	1.49532	CGGBP1
51.3517	1.45621	CGGBP1
44.6906	1.3807	CGGBP1
61.7251	1.40306	CGGBP1
59.1113	1.60727	CGGBP1
49.5417	1.29079	CGGBP1
57.998	1.50596	CGGBP1
46.6957	1.24202	CGGBP1
50.8531	1.31506	CGGBP1
61.3954	1.35935	CGGBP1
55.9338	1.06958	CGGBP1
52.6515	1.40608	CGGBP1
66.6233	1.19766	CGGBP1
67.3002	1.25875	CGGBP1
50.81	1.38847	CGGBP1
47.3449	1.31244	CGGBP1
58.0336	1.08532	CGGBP1
38.8449	1.3303	CGGBP1
50.3235	0.935189	CGGBP1
51.667	1.1623	CGGBP1
54.4881	1.32404	CGGBP1
39.8184	1.25982	CGGBP1
50.1144	1.08755	CGGBP1
54.6402	1.44755	CGGBP1
40.6696	1.32534	CGGBP1
57.5689	1.50058	CGGBP1
42.2551	1.32147	CGGBP1
54.4798	1.51195	CGGBP1
63.1152	1.21251	CGGBP1
51.5657	1.20084	CGGBP1
84.3892	1.27813	CGGBP1
65.3552	1.4414	CGGBP1
66.1198	1.27813	CGGBP1
75.0208	1.37792	CGGBP1
58.1058	1.55698	CGGBP1
53.9821	1.36552	CGGBP1
44.3793	1.25843	CGGBP1
45.8717	1.16001	CGGBP1
34.2735	1.34246	CGGBP1
48.8249	1.30203	CGGBP1
56.5625	1.15371	CGGBP1
49.472	1.32509	CGGBP1
52.5135	1.32795	CGGBP1
29.3175	1.26162	CGGBP1
40.6158	1.30189	CGGBP1
47.36	1.23928	CGGBP1
48.0134	1.29438	CGGBP1
60.918	1.2359	CGGBP1
47.3291	1.16356	CGGBP1
46.6519	1.10052	CGGBP1
41.2429	1.07009	CGGBP1
45.5247	1.35412	CGGBP1
29.1358	1.06776	CGGBP1
40.1639	1.15127	CGGBP1
42.8694	1.12347	CGGBP1
50.5988	1.12412	CGGBP1
42.0111	1.22676	CGGBP1
30.0695	1.36696	CGGBP1
42.5252	1.31964	CGGBP1
9.20911	1.10589	CGGBP1
39.1622	1.21159	CGGBP1
53.6046	1.2401	CGGBP1
56.4914	1.13485	CGGBP1
35.3539	1.22522	CGGBP1
45.2896	1.04818	CGGBP1
39.0623	1.23747	CGGBP1
51.1965	1.07672	CGGBP1
27.9094	1.22466	CGGBP1
43.2567	1.26205	CGGBP1
38.9996	1.05918	CGGBP1
46.0357	1.32604	CGGBP1
47.9853	1.07562	CGGBP1
50.0038	1.30738	CGGBP1
33.7512	1.29583	CGGBP1
26.123	1.08917	CGGBP1
44.9325	1.15751	CGGBP1
42.2438	1.28123	CGGBP1
47.1156	1.43008	CGGBP1
39.3831	1.37065	CGGBP1
36.1389	1.17177	CGGBP1
61.5005	1.2575	CGGBP1
56.591	1.18635	CGGBP1
35.5119	1.2445	CGGBP1
51.198	1.23318	CGGBP1
55.8174	1.35786	CGGBP1
45.8977	1.29571	CGGBP1
50.4613	1.20691	CGGBP1
19.3129	1.14702	CGGBP1
57.4232	1.08688	CGGBP1
59.6952	1.23648	CGGBP1
57.6135	1.08149	CGGBP1
52.3785	1.30022	CGGBP1
54.7038	1.42969	CGGBP1
69.6381	1.47648	CGGBP1
61.2742	1.34185	CGGBP1
63.1674	1.16895	CGGBP1
52.2183	1.25396	CGGBP1
51.2503	1.24574	CGGBP1
55.4696	1.35435	CGGBP1
71.2982	1.46181	CGGBP1
40.8087	1.25927	CGGBP1
65.5086	1.32558	CGGBP1
69.6267	1.43655	CGGBP1
52.9723	1.14799	CGGBP1
37.2657	1.08401	CGGBP1
34.9995	1.4195	CGGBP1
45.3809	1.37342	CGGBP1
51.7434	1.34496	CGGBP1
43.692	1.62842	CGGBP1
29.4284	1.06165	CGGBP1
51.2093	1.24571	CGGBP1
44.0859	1.18701	CGGBP1
37.5825	1.3026	CGGBP1
44.9864	1.46036	CGGBP1
39.8934	1.51333	CGGBP1
41.5683	1.52681	CGGBP1
35.9699	1.33737	CGGBP1
28.854	1.41301	CGGBP1
37.6115	1.37483	CGGBP1
37.0684	1.48346	CGGBP1
39.9389	1.13479	CGGBP1
62.2297	1.3042	CGGBP1
37.131	1.44711	CGGBP1
60.4988	1.51592	CGGBP1
40.2073	1.51683	CGGBP1
66.2899	1.3796	CGGBP1
46.1858	1.06117	CGGBP1
48.2486	1.63066	CGGBP1
53.3785	1.44321	CGGBP1
62.5174	1.33906	CGGBP1
48.3611	1.34826	CGGBP1
85.9383	1.28576	CGGBP1
61.7868	1.59266	CGGBP1
60.4516	1.16808	CGGBP1
48.8763	1.41004	CGGBP1
36.9707	1.52861	CGGBP1
56.0919	1.26328	CGGBP1
100.196	1.45864	CGGBP1
79.2383	1.29355	CGGBP1
77.8439	1.60541	CGGBP1
52.8701	1.15457	CGGBP1
55.0512	1.34836	CGGBP1
40.5472	1.81566	CGGBP1
57.2958	1.51554	CGGBP1
44.9409	1.45188	CGGBP1
51.259	1.2754	CGGBP1
56.7088	1.39484	CGGBP1
64.172	1.4523	CGGBP1
56.0423	1.2505	CGGBP1
28.8558	1.38862	CGGBP1
70.3123	1.48609	CGGBP1
46.2708	1.53358	CGGBP1
65.9465	1.48381	CGGBP1
71.6299	1.35645	CGGBP1
72.9878	1.13167	CGGBP1
72.6446	1.07036	CGGBP1
79.0403	1.49109	CGGBP1
53.8314	1.38249	CGGBP1

## Sheet: fig.3b
expression	shortTL	gene
8.05223	0.0035259	NFX1
7.17398	0.00645324	NFX1
4.13446	0.00920549	NFX1
10.4616	0.0225941	NFX1
8.41579	0.00620044	NFX1
7.53752	0.00521065	NFX1
8.98191	0.0084227	NFX1
8.96489	0.00842616	NFX1
6.75818	0.00943122	NFX1
9.41097	0.00722074	NFX1
7.93517	0.0143351	NFX1
10.1261	0.00767931	NFX1
8.85602	0.00888317	NFX1
13.1902	0.028762	NFX1
11.205	0.0135254	NFX1
8.76757	0.0341268	NFX1
9.228	0.0178835	NFX1
9.52609	0.0200914	NFX1
8.49537	0.0171553	NFX1
9.84145	0.0167195	NFX1
11.3162	0.020715	NFX1
9.72982	0.016285	NFX1
6.68091	0.0539352	NFX1
9.13615	0.0314183	NFX1
6.8969	0.0633553	NFX1
10.2375	0.0220546	NFX1
8.15722	0.0793161	NFX1
8.38707	0.0192506	NFX1
6.32551	0.0101932	NFX1
6.39836	0.0362037	NFX1
7.26678	0.0495106	NFX1
10.4983	0.0184028	NFX1
10.2464	0.0237555	NFX1
11.3133	0.0172222	NFX1
6.65404	0.025641	NFX1
8.53894	0.0216461	NFX1
8.95083	0.0344757	NFX1
9.29171	0.0128916	NFX1
7.89392	0.01862	NFX1
9.80319	0.0211909	NFX1
7.40982	0.0941386	NFX1
7.27464	0.0136258	NFX1
4.78562	0.0109788	NFX1
6.84405	0.0302294	NFX1
6.36125	0.0128312	NFX1
7.07567	0.0483523	NFX1
4.17867	0.0163475	NFX1
5.89439	0.0204463	NFX1
5.62697	0.03165	NFX1
3.88612	0.0145317	NFX1
5.04768	0.0203583	NFX1
3.9543	0.0562037	NFX1
5.20225	0.0240716	NFX1
4.75507	0.0359903	NFX1
5.19585	0.0107843	NFX1
7.21994	0.0220928	NFX1
5.60849	0.0153837	NFX1
5.08503	0.0703847	NFX1
5.10407	0.0625345	NFX1
5.05263	0.0177555	NFX1
3.0394	0.0289409	NFX1
5.38708	0.0152977	NFX1
7.16677	0.0296259	NFX1
8.16209	0.0373105	NFX1
6.35609	0.0342233	NFX1
3.0295	0.0316485	NFX1
6.17276	0.0265978	NFX1
0.712347	0.0429926	NFX1
6.94043	0.0481809	NFX1
7.95191	0.0300966	NFX1
9.47916	0.0330933	NFX1
6.17991	0.0337771	NFX1
5.13923	0.0543484	NFX1
8.74518	0.0465809	NFX1
9.10758	0.0134212	NFX1
2.94117	0.0621685	NFX1
9.24981	0.0101831	NFX1
5.4297	0.0795993	NFX1
8.19104	0.0262855	NFX1
9.11094	0.0940722	NFX1
8.46594	0.0151039	NFX1
5.75452	0.0115102	NFX1
2.92435	0.0165615	NFX1
8.50463	0.0162887	NFX1
6.88385	0.016488	NFX1
8.2753	0.0124984	NFX1
8.72932	0.0112372	NFX1
5.36555	0.048407	NFX1
9.59226	0.0163929	NFX1
8.8338	0.0502154	NFX1
6.65709	0.0330806	NFX1
8.08526	0.0130031	NFX1
13.4334	0.0111232	NFX1
9.92639	0.0140653	NFX1
11.4547	0.0124106	NFX1
2.58146	0.0553182	NFX1
12.8443	0.0712725	NFX1
9.86537	0.0223656	NFX1
10.3238	0.0644456	NFX1
10.0668	0.0111089	NFX1
9.84603	0.0104434	NFX1
12.4837	0.00994258	NFX1
14.0089	0.00898584	NFX1
10.6662	0.016087	NFX1
11.3956	0.0141553	NFX1
9.20979	0.0124616	NFX1
10.8193	0.0128592	NFX1
11.5277	0.00986832	NFX1
7.82601	0.0143779	NFX1
11.4098	0.0124745	NFX1
13.4244	0.0184798	NFX1
10.4533	0.0264253	NFX1
5.3073	0.0461911	NFX1
7.03598	0.0181573	NFX1
5.69601	0.0134691	NFX1
8.64611	0.0269468	NFX1
6.05751	0.00845799	NFX1
3.35117	0.0824907	NFX1
7.45735	0.0262866	NFX1
6.89885	0.0117023	NFX1
5.60634	0.0197135	NFX1
5.6811	0.00848073	NFX1
7.45175	0.0333813	NFX1
7.33108	0.0197842	NFX1
4.87092	0.0152337	NFX1
3.4303	0.0236163	NFX1
5.31109	0.0312702	NFX1
5.60714	0.0112609	NFX1
6.88429	0.0939176	NFX1
12.1975	0.0273128	NFX1
5.86071	0.0113753	NFX1
8.89195	0.00640038	NFX1
5.12423	0.0102937	NFX1
10.2851	0.0138528	NFX1
6.5674	0.050605	NFX1
7.25669	0.00778584	NFX1
9.43229	0.00678462	NFX1
9.05622	0.0064811	NFX1
11.458	0.0137052	NFX1
12.9384	0.0486005	NFX1
11.51	0.00587416	NFX1
12.4577	0.0434078	NFX1
8.94742	0.0436164	NFX1
6.45657	0.0171387	NFX1
11.5337	0.00968128	NFX1
12.6474	0.00854832	NFX1
11.6995	0.00773851	NFX1
11.1815	0.00750434	NFX1
4.74477	0.0879741	NFX1
14.3057	0.00808215	NFX1
5.32833	0.00636745	NFX1
11.1099	0.0125588	NFX1
7.32162	0.012503	NFX1
11.8745	0.0137052	NFX1
7.60608	0.00916172	NFX1
12.5554	0.00501742	NFX1
11.2362	0.0103206	NFX1
3.46637	0.00630934	NFX1
14.4876	0.00361322	NFX1
6.9716	0.00966267	NFX1
10.0672	0.00542431	NFX1
11.8647	0.0119174	NFX1
11.0787	0.0520155	NFX1
12.8937	0.015549	NFX1
13.0626	0.00757501	NFX1
13.3273	0.00469235	NFX1
63.7232	0.0035259	SP1
68.7655	0.00645324	SP1
68.4849	0.00920549	SP1
56.1404	0.0225941	SP1
55.05	0.00620044	SP1
50.6574	0.00521065	SP1
70.1749	0.0084227	SP1
60.1446	0.00842616	SP1
51.3505	0.00943122	SP1
56.5428	0.00722074	SP1
55.4933	0.0143351	SP1
66.1088	0.00767931	SP1
52.6099	0.00888317	SP1
67.968	0.028762	SP1
60.6341	0.0135254	SP1
56.5205	0.0341268	SP1
52.8596	0.0178835	SP1
60.6242	0.0200914	SP1
62.9278	0.0171553	SP1
59.1338	0.0167195	SP1
68.9135	0.020715	SP1
69.136	0.016285	SP1
55.1183	0.0539352	SP1
41.7178	0.0314183	SP1
45.5731	0.0633553	SP1
46.3464	0.0220546	SP1
49.7976	0.0793161	SP1
53.0513	0.0192506	SP1
55.6985	0.0101932	SP1
26.6581	0.0362037	SP1
51.3145	0.0495106	SP1
54.9317	0.0184028	SP1
45.8787	0.0237555	SP1
53.5893	0.0172222	SP1
37.191	0.025641	SP1
59.0358	0.0216461	SP1
72.4213	0.0344757	SP1
68.6101	0.0128916	SP1
63.6886	0.01862	SP1
62.0137	0.0211909	SP1
60.3773	0.0941386	SP1
60.5283	0.0136258	SP1
19.3599	0.0109788	SP1
47.79	0.0302294	SP1
47.6681	0.0128312	SP1
47.2063	0.0483523	SP1
22.2518	0.0163475	SP1
41.8454	0.0204463	SP1
41.2966	0.03165	SP1
26.083	0.0145317	SP1
34.8466	0.0203583	SP1
21.0013	0.0562037	SP1
42.3667	0.0240716	SP1
35.7786	0.0359903	SP1
47.377	0.0107843	SP1
47.6141	0.0220928	SP1
44.6702	0.0153837	SP1
47.6392	0.0703847	SP1
44.1381	0.0625345	SP1
39.319	0.0177555	SP1
16.4482	0.0289409	SP1
29.8856	0.0152977	SP1
49.8231	0.0296259	SP1
54.2574	0.0373105	SP1
47.4496	0.0342233	SP1
24.6372	0.0316485	SP1
47.4709	0.0265978	SP1
9.10145	0.0429926	SP1
52.3495	0.0481809	SP1
42.6274	0.0300966	SP1
56.5679	0.0330933	SP1
44.3794	0.0337771	SP1
39.21	0.0543484	SP1
51.1176	0.0465809	SP1
59.9643	0.0134212	SP1
23.2766	0.0621685	SP1
54.7785	0.0101831	SP1
36.0518	0.0795993	SP1
59.6635	0.0262855	SP1
54.9783	0.0940722	SP1
53.8597	0.0151039	SP1
53.3886	0.0115102	SP1
37.7748	0.0165615	SP1
54.1272	0.0162887	SP1
47.1729	0.016488	SP1
53.3665	0.0124984	SP1
47.3692	0.0112372	SP1
39.1666	0.048407	SP1
50.8702	0.0163929	SP1
54.4616	0.0502154	SP1
38.2848	0.0330806	SP1
57.5892	0.0130031	SP1
64.3375	0.0111232	SP1
49.8664	0.0140653	SP1
58.4852	0.0124106	SP1
11.7965	0.0553182	SP1
42.0078	0.0712725	SP1
54.352	0.0223656	SP1
59.1124	0.0644456	SP1
59.2248	0.0111089	SP1
66.5032	0.0104434	SP1
65.8728	0.00994258	SP1
82.7339	0.00898584	SP1
57.3252	0.016087	SP1
56.9263	0.0141553	SP1
47.9436	0.0124616	SP1
54.3776	0.0128592	SP1
66.3103	0.00986832	SP1
39.2079	0.0143779	SP1
63.3017	0.0124745	SP1
72.2992	0.0184798	SP1
59.1709	0.0264253	SP1
33.9175	0.0461911	SP1
57.1574	0.0181573	SP1
52.9071	0.0134691	SP1
62.354	0.0269468	SP1
54.3978	0.00845799	SP1
22.2221	0.0824907	SP1
59.1743	0.0262866	SP1
53.6603	0.0117023	SP1
48.9631	0.0197135	SP1
47.779	0.00848073	SP1
51.7337	0.0333813	SP1
47.8231	0.0197842	SP1
46.7547	0.0152337	SP1
29.3176	0.0236163	SP1
52.9913	0.0312702	SP1
45.8685	0.0112609	SP1
47.7922	0.0939176	SP1
67.5652	0.0273128	SP1
28.8819	0.0113753	SP1
49.3863	0.00640038	SP1
35.5761	0.0102937	SP1
54.624	0.0138528	SP1
44.8713	0.050605	SP1
48.6579	0.00778584	SP1
55.789	0.00678462	SP1
55.3818	0.0064811	SP1
68.9305	0.0137052	SP1
82.1943	0.0486005	SP1
69.205	0.00587416	SP1
70.7278	0.0434078	SP1
55.8544	0.0436164	SP1
28.9453	0.0171387	SP1
64.1906	0.00968128	SP1
73.4957	0.00854832	SP1
60.3566	0.00773851	SP1
65.6819	0.00750434	SP1
33.6301	0.0879741	SP1
68.4981	0.00808215	SP1
34.4698	0.00636745	SP1
63.282	0.0125588	SP1
28.0849	0.012503	SP1
47.3526	0.0137052	SP1
46.0962	0.00916172	SP1
64.0509	0.00501742	SP1
62.1967	0.0103206	SP1
13.8739	0.00630934	SP1
65.6679	0.00361322	SP1
29.512	0.00966267	SP1
72.8965	0.00542431	SP1
66.1456	0.0119174	SP1
67.9341	0.0520155	SP1
61.024	0.015549	SP1
72.9074	0.00757501	SP1
79.0017	0.00469235	SP1
14.6732	0.0035259	TOP3A
15.7776	0.00645324	TOP3A
17.9361	0.00920549	TOP3A
14.8685	0.0225941	TOP3A
15.4789	0.00620044	TOP3A
12.2462	0.00521065	TOP3A
12.0142	0.0084227	TOP3A
14.4197	0.00842616	TOP3A
12.3598	0.00943122	TOP3A
14.6842	0.00722074	TOP3A
13.6833	0.0143351	TOP3A
12.8696	0.00767931	TOP3A
13.6381	0.00888317	TOP3A
14.3494	0.028762	TOP3A
13.7859	0.0135254	TOP3A
11.4443	0.0341268	TOP3A
13.0639	0.0178835	TOP3A
13.9326	0.0200914	TOP3A
14.0034	0.0171553	TOP3A
14.2249	0.0167195	TOP3A
15.9399	0.020715	TOP3A
14.7813	0.016285	TOP3A
13.8416	0.0539352	TOP3A
13.5328	0.0314183	TOP3A
12.3168	0.0633553	TOP3A
11.4939	0.0220546	TOP3A
11.8334	0.0793161	TOP3A
12.7267	0.0192506	TOP3A
13.2993	0.0101932	TOP3A
10.1254	0.0362037	TOP3A
11.5208	0.0495106	TOP3A
14.3763	0.0184028	TOP3A
12.3238	0.0237555	TOP3A
13.8247	0.0172222	TOP3A
11.4552	0.025641	TOP3A
13.0526	0.0216461	TOP3A
14.8078	0.0344757	TOP3A
11.198	0.0128916	TOP3A
12.4271	0.01862	TOP3A
12.2507	0.0211909	TOP3A
13.1285	0.0941386	TOP3A
12.0877	0.0136258	TOP3A
7.53665	0.0109788	TOP3A
10.9315	0.0302294	TOP3A
11.9088	0.0128312	TOP3A
12.7498	0.0483523	TOP3A
5.79991	0.0163475	TOP3A
9.79583	0.0204463	TOP3A
9.02088	0.03165	TOP3A
8.82427	0.0145317	TOP3A
8.46124	0.0203583	TOP3A
7.43953	0.0562037	TOP3A
11.1672	0.0240716	TOP3A
10.0971	0.0359903	TOP3A
9.08718	0.0107843	TOP3A
10.8921	0.0220928	TOP3A
11.1934	0.0153837	TOP3A
10.9925	0.0703847	TOP3A
7.84012	0.0625345	TOP3A
10.5387	0.0177555	TOP3A
6.68087	0.0289409	TOP3A
10.2823	0.0152977	TOP3A
14.0541	0.0296259	TOP3A
13.1897	0.0373105	TOP3A
11.9801	0.0342233	TOP3A
7.29833	0.0316485	TOP3A
11.5714	0.0265978	TOP3A
2.2774	0.0429926	TOP3A
11.4821	0.0481809	TOP3A
14.0344	0.0300966	TOP3A
13.6326	0.0330933	TOP3A
13.2982	0.0337771	TOP3A
10.7177	0.0543484	TOP3A
13.5944	0.0465809	TOP3A
14.0529	0.0134212	TOP3A
8.29008	0.0621685	TOP3A
13.5432	0.0101831	TOP3A
12.567	0.0795993	TOP3A
14.4201	0.0262855	TOP3A
12.696	0.0940722	TOP3A
14.4367	0.0151039	TOP3A
13.2544	0.0115102	TOP3A
9.30061	0.0165615	TOP3A
12.854	0.0162887	TOP3A
11.056	0.016488	TOP3A
13.824	0.0124984	TOP3A
13.8721	0.0112372	TOP3A
12.6987	0.048407	TOP3A
16.2913	0.0163929	TOP3A
10.6211	0.0502154	TOP3A
9.57053	0.0330806	TOP3A
11.4102	0.0130031	TOP3A
13.9018	0.0111232	TOP3A
12.4736	0.0140653	TOP3A
16.6828	0.0124106	TOP3A
7.49558	0.0553182	TOP3A
12.4206	0.0712725	TOP3A
14.8505	0.0223656	TOP3A
13.6247	0.0644456	TOP3A
15.8622	0.0111089	TOP3A
11.5177	0.0104434	TOP3A
13.9978	0.00994258	TOP3A
16.9323	0.00898584	TOP3A
16.7208	0.016087	TOP3A
14.5756	0.0141553	TOP3A
13.3106	0.0124616	TOP3A
14.1405	0.0128592	TOP3A
15.8426	0.00986832	TOP3A
14.2072	0.0143779	TOP3A
14.0722	0.0124745	TOP3A
14.5332	0.0184798	TOP3A
12.6411	0.0264253	TOP3A
13.4332	0.0461911	TOP3A
14.7563	0.0181573	TOP3A
13.7469	0.0134691	TOP3A
13.1576	0.0269468	TOP3A
13.2488	0.00845799	TOP3A
4.98949	0.0824907	TOP3A
15.9561	0.0262866	TOP3A
9.99161	0.0117023	TOP3A
12.375	0.0197135	TOP3A
9.9105	0.00848073	TOP3A
12.5849	0.0333813	TOP3A
13.205	0.0197842	TOP3A
11.8995	0.0152337	TOP3A
9.2415	0.0236163	TOP3A
12.9649	0.0312702	TOP3A
11.9127	0.0112609	TOP3A
16.4	0.0939176	TOP3A
15.3527	0.0273128	TOP3A
11.0608	0.0113753	TOP3A
13.3449	0.00640038	TOP3A
11.5708	0.0102937	TOP3A
15.1857	0.0138528	TOP3A
10.9132	0.050605	TOP3A
12.2542	0.00778584	TOP3A
13.5572	0.00678462	TOP3A
15.2803	0.0064811	TOP3A
17.0951	0.0137052	TOP3A
15.2716	0.0486005	TOP3A
16.4274	0.00587416	TOP3A
15.4816	0.0434078	TOP3A
15.6577	0.0436164	TOP3A
12.5472	0.0171387	TOP3A
15.1814	0.00968128	TOP3A
13.8224	0.00854832	TOP3A
16.3821	0.00773851	TOP3A
14.6079	0.00750434	TOP3A
10.9476	0.0879741	TOP3A
15.3059	0.00808215	TOP3A
10.5726	0.00636745	TOP3A
13.927	0.0125588	TOP3A
11.0816	0.012503	TOP3A
15.0104	0.0137052	TOP3A
10.9662	0.00916172	TOP3A
14.9671	0.00501742	TOP3A
13.0389	0.0103206	TOP3A
9.06591	0.00630934	TOP3A
16.4976	0.00361322	TOP3A
9.54748	0.00966267	TOP3A
11.7445	0.00542431	TOP3A
15.1728	0.0119174	TOP3A
13.8172	0.0520155	TOP3A
13.199	0.015549	TOP3A
14.2922	0.00757501	TOP3A
19.4695	0.00469235	TOP3A
27.7499	0.0035259	SMC5
14.4118	0.00645324	SMC5
8.45273	0.00920549	SMC5
33.4265	0.0225941	SMC5
31.3255	0.00620044	SMC5
28.5503	0.00521065	SMC5
33.7558	0.0084227	SMC5
36.8778	0.00842616	SMC5
30.1915	0.00943122	SMC5
32.9446	0.00722074	SMC5
33.9593	0.0143351	SMC5
41.396	0.00767931	SMC5
44.5665	0.00888317	SMC5
36.2772	0.028762	SMC5
36.9853	0.0135254	SMC5
31.0224	0.0341268	SMC5
36.2181	0.0178835	SMC5
36.3501	0.0200914	SMC5
37.109	0.0171553	SMC5
39.4497	0.0167195	SMC5
36.19	0.020715	SMC5
39.7283	0.016285	SMC5
27.5193	0.0539352	SMC5
25.3406	0.0314183	SMC5
33.2927	0.0633553	SMC5
50.2791	0.0220546	SMC5
27.4504	0.0793161	SMC5
28.5804	0.0192506	SMC5
29.1163	0.0101932	SMC5
15.5174	0.0362037	SMC5
29.448	0.0495106	SMC5
34.937	0.0184028	SMC5
36.3146	0.0237555	SMC5
33.172	0.0172222	SMC5
28.9762	0.025641	SMC5
32.8426	0.0216461	SMC5
27.9104	0.0344757	SMC5
38.2995	0.0128916	SMC5
45.1862	0.01862	SMC5
35.407	0.0211909	SMC5
35.1743	0.0941386	SMC5
47.5878	0.0136258	SMC5
19.5311	0.0109788	SMC5
31.1655	0.0302294	SMC5
27.3654	0.0128312	SMC5
28.2083	0.0483523	SMC5
16.9734	0.0163475	SMC5
26.4844	0.0204463	SMC5
36.4507	0.03165	SMC5
26.2036	0.0145317	SMC5
24.7672	0.0203583	SMC5
14.1882	0.0562037	SMC5
20.9111	0.0240716	SMC5
24.3191	0.0359903	SMC5
22.9392	0.0107843	SMC5
35.7144	0.0220928	SMC5
24.7557	0.0153837	SMC5
28.5213	0.0703847	SMC5
22.565	0.0625345	SMC5
20.3741	0.0177555	SMC5
10.4522	0.0289409	SMC5
19.8088	0.0152977	SMC5
24.7891	0.0296259	SMC5
24.562	0.0373105	SMC5
21.5244	0.0342233	SMC5
8.68308	0.0316485	SMC5
23.1308	0.0265978	SMC5
1.98337	0.0429926	SMC5
23.9344	0.0481809	SMC5
27.3027	0.0300966	SMC5
30.5206	0.0330933	SMC5
21.7828	0.0337771	SMC5
30.7212	0.0543484	SMC5
24.3612	0.0465809	SMC5
37.3803	0.0134212	SMC5
9.72438	0.0621685	SMC5
23.3774	0.0101831	SMC5
21.1934	0.0795993	SMC5
25.181	0.0262855	SMC5
26.7641	0.0940722	SMC5
25.947	0.0151039	SMC5
22.9813	0.0115102	SMC5
6.45249	0.0165615	SMC5
28.1689	0.0162887	SMC5
26.2164	0.016488	SMC5
26.953	0.0124984	SMC5
28.7618	0.0112372	SMC5
20.3653	0.048407	SMC5
34.9387	0.0163929	SMC5
36.0862	0.0502154	SMC5
20.7058	0.0330806	SMC5
28.4562	0.0130031	SMC5
31.8578	0.0111232	SMC5
27.9418	0.0140653	SMC5
31.3603	0.0124106	SMC5
10.1113	0.0553182	SMC5
33.7001	0.0712725	SMC5
35.9851	0.0223656	SMC5
34.4654	0.0644456	SMC5
32.6924	0.0111089	SMC5
36.9835	0.0104434	SMC5
42.5865	0.00994258	SMC5
50.1478	0.00898584	SMC5
50.6705	0.016087	SMC5
45.2801	0.0141553	SMC5
44.4516	0.0124616	SMC5
42.1904	0.0128592	SMC5
36.9621	0.00986832	SMC5
34.7657	0.0143779	SMC5
31.1312	0.0124745	SMC5
34.7017	0.0184798	SMC5
34.9225	0.0264253	SMC5
23.7101	0.0461911	SMC5
17.7252	0.0181573	SMC5
19.3248	0.0134691	SMC5
25.7669	0.0269468	SMC5
20.7202	0.00845799	SMC5
7.33289	0.0824907	SMC5
19.3082	0.0262866	SMC5
25.7771	0.0117023	SMC5
21.4862	0.0197135	SMC5
20.6728	0.00848073	SMC5
22.4833	0.0333813	SMC5
14.1248	0.0197842	SMC5
14.5458	0.0152337	SMC5
9.34614	0.0236163	SMC5
15.7921	0.0312702	SMC5
22.4436	0.0112609	SMC5
16.3831	0.0939176	SMC5
42.2911	0.0273128	SMC5
21.8238	0.0113753	SMC5
32.4789	0.00640038	SMC5
23.3681	0.0102937	SMC5
30.7562	0.0138528	SMC5
30.6902	0.050605	SMC5
33.1525	0.00778584	SMC5
36.464	0.00678462	SMC5
39.0054	0.0064811	SMC5
25.8611	0.0137052	SMC5
53.8424	0.0486005	SMC5
30.0542	0.00587416	SMC5
33.4461	0.0434078	SMC5
28.5685	0.0436164	SMC5
20.6949	0.0171387	SMC5
29.0595	0.00968128	SMC5
51.0105	0.00854832	SMC5
43.7001	0.00773851	SMC5
42.3292	0.00750434	SMC5
28.4196	0.0879741	SMC5
41.469	0.00808215	SMC5
19.7619	0.00636745	SMC5
45.9916	0.0125588	SMC5
20.7527	0.012503	SMC5
40.6384	0.0137052	SMC5
37.9933	0.00916172	SMC5
31.0255	0.00501742	SMC5
33.2677	0.0103206	SMC5
10.7353	0.00630934	SMC5
47.2018	0.00361322	SMC5
22.979	0.00966267	SMC5
38.0447	0.00542431	SMC5
47.5645	0.0119174	SMC5
39.6895	0.0520155	SMC5
38.8962	0.015549	SMC5
52.2813	0.00757501	SMC5
32.416	0.00469235	SMC5
12.0531	0.0035259	RTEL1
6.0285	0.00645324	RTEL1
2.29985	0.00920549	RTEL1
13.3995	0.0225941	RTEL1
11.6242	0.00620044	RTEL1
13.3232	0.00521065	RTEL1
14.0675	0.0084227	RTEL1
9.87729	0.00842616	RTEL1
8.74949	0.00943122	RTEL1
14.6481	0.00722074	RTEL1
9.0592	0.0143351	RTEL1
12.2302	0.00767931	RTEL1
12.8789	0.00888317	RTEL1
12.9312	0.028762	RTEL1
13.1753	0.0135254	RTEL1
10.0381	0.0341268	RTEL1
10.2229	0.0178835	RTEL1
15.4606	0.0200914	RTEL1
15.2765	0.0171553	RTEL1
11.2961	0.0167195	RTEL1
11.7304	0.020715	RTEL1
11.0454	0.016285	RTEL1
11.1779	0.0539352	RTEL1
9.83783	0.0314183	RTEL1
8.7752	0.0633553	RTEL1
4.84991	0.0220546	RTEL1
13.9544	0.0793161	RTEL1
14.9866	0.0192506	RTEL1
12.1742	0.0101932	RTEL1
8.8623	0.0362037	RTEL1
13.3029	0.0495106	RTEL1
13.325	0.0184028	RTEL1
12.8335	0.0237555	RTEL1
13.012	0.0172222	RTEL1
10.5101	0.025641	RTEL1
11.134	0.0216461	RTEL1
10.9522	0.0344757	RTEL1
9.35921	0.0128916	RTEL1
6.2704	0.01862	RTEL1
7.34028	0.0211909	RTEL1
7.27539	0.0941386	RTEL1
4.97668	0.0136258	RTEL1
2.57281	0.0109788	RTEL1
9.19795	0.0302294	RTEL1
11.201	0.0128312	RTEL1
12.14	0.0483523	RTEL1
3.81305	0.0163475	RTEL1
5.68321	0.0204463	RTEL1
3.654	0.03165	RTEL1
4.20535	0.0145317	RTEL1
3.7764	0.0203583	RTEL1
4.12366	0.0562037	RTEL1
8.74255	0.0240716	RTEL1
7.718	0.0359903	RTEL1
5.72962	0.0107843	RTEL1
5.15277	0.0220928	RTEL1
8.3303	0.0153837	RTEL1
9.12261	0.0703847	RTEL1
6.24188	0.0625345	RTEL1
8.72093	0.0177555	RTEL1
4.58587	0.0289409	RTEL1
6.75252	0.0152977	RTEL1
15.5818	0.0296259	RTEL1
14.2304	0.0373105	RTEL1
9.35337	0.0342233	RTEL1
2.99167	0.0316485	RTEL1
9.12282	0.0265978	RTEL1
0.765539	0.0429926	RTEL1
12.9188	0.0481809	RTEL1
15.1829	0.0300966	RTEL1
13.0497	0.0330933	RTEL1
12.1246	0.0337771	RTEL1
8.11782	0.0543484	RTEL1
11.9538	0.0465809	RTEL1
11.5115	0.0134212	RTEL1
4.42743	0.0621685	RTEL1
15.1595	0.0101831	RTEL1
10.5984	0.0795993	RTEL1
11.2349	0.0262855	RTEL1
12.8694	0.0940722	RTEL1
13.8455	0.0151039	RTEL1
12.3979	0.0115102	RTEL1
2.88344	0.0165615	RTEL1
13.1011	0.0162887	RTEL1
13.8833	0.016488	RTEL1
13.1395	0.0124984	RTEL1
12.9446	0.0112372	RTEL1
8.86899	0.048407	RTEL1
15.4154	0.0163929	RTEL1
11.3429	0.0502154	RTEL1
6.00936	0.0330806	RTEL1
12.0621	0.0130031	RTEL1
16.2283	0.0111232	RTEL1
18.677	0.0140653	RTEL1
17.5129	0.0124106	RTEL1
9.06481	0.0553182	RTEL1
16.9236	0.0712725	RTEL1
14.3283	0.0223656	RTEL1
12.6117	0.0644456	RTEL1
16.5471	0.0111089	RTEL1
14.6828	0.0104434	RTEL1
14.6719	0.00994258	RTEL1
12.3791	0.00898584	RTEL1
12.2311	0.016087	RTEL1
11.8811	0.0141553	RTEL1
10.2426	0.0124616	RTEL1
11.1688	0.0128592	RTEL1
18.6622	0.00986832	RTEL1
10.2343	0.0143779	RTEL1
17.0957	0.0124745	RTEL1
17.9007	0.0184798	RTEL1
11.7328	0.0264253	RTEL1
5.67901	0.0461911	RTEL1
12.6713	0.0181573	RTEL1
9.7011	0.0134691	RTEL1
8.59303	0.0269468	RTEL1
9.00354	0.00845799	RTEL1
2.61572	0.0824907	RTEL1
9.98793	0.0262866	RTEL1
8.69135	0.0117023	RTEL1
6.72451	0.0197135	RTEL1
6.96135	0.00848073	RTEL1
11.4075	0.0333813	RTEL1
12.9766	0.0197842	RTEL1
8.57358	0.0152337	RTEL1
4.26442	0.0236163	RTEL1
10.0838	0.0312702	RTEL1
8.69673	0.0112609	RTEL1
11.8177	0.0939176	RTEL1
12.5934	0.0273128	RTEL1
12.9899	0.0113753	RTEL1
15.1181	0.00640038	RTEL1
13.1481	0.0102937	RTEL1
16.4398	0.0138528	RTEL1
13.2985	0.050605	RTEL1
12.052	0.00778584	RTEL1
14.9753	0.00678462	RTEL1
15.1463	0.0064811	RTEL1
18.4087	0.0137052	RTEL1
14.2782	0.0486005	RTEL1
15.4132	0.00587416	RTEL1
18.6896	0.0434078	RTEL1
14.8412	0.0436164	RTEL1
8.53577	0.0171387	RTEL1
15.6971	0.00968128	RTEL1
12.6795	0.00854832	RTEL1
11.7477	0.00773851	RTEL1
11.3034	0.00750434	RTEL1
9.55617	0.0879741	RTEL1
14.5774	0.00808215	RTEL1
6.17574	0.00636745	RTEL1
12.8766	0.0125588	RTEL1
6.71975	0.012503	RTEL1
13.506	0.0137052	RTEL1
12.1652	0.00916172	RTEL1
12.3135	0.00501742	RTEL1
12.3969	0.0103206	RTEL1
9.76794	0.00630934	RTEL1
16.8561	0.00361322	RTEL1
11.4311	0.00966267	RTEL1
14.0455	0.00542431	RTEL1
10.188	0.0119174	RTEL1
9.78133	0.0520155	RTEL1
14.0603	0.015549	RTEL1
16.5515	0.00757501	RTEL1
15.7772	0.00469235	RTEL1
58.4905	0.0035259	CGGBP1
46.5352	0.00645324	CGGBP1
33.3237	0.00920549	CGGBP1
59.8531	0.0225941	CGGBP1
55.0167	0.00620044	CGGBP1
49.7808	0.00521065	CGGBP1
54.74	0.0084227	CGGBP1
51.7845	0.00842616	CGGBP1
48.7184	0.00943122	CGGBP1
51.3517	0.00722074	CGGBP1
44.6906	0.0143351	CGGBP1
61.7251	0.00767931	CGGBP1
59.1113	0.00888317	CGGBP1
49.5417	0.028762	CGGBP1
57.998	0.0135254	CGGBP1
46.6957	0.0341268	CGGBP1
50.8531	0.0178835	CGGBP1
61.3954	0.0200914	CGGBP1
55.9338	0.0171553	CGGBP1
52.6515	0.0167195	CGGBP1
66.6233	0.020715	CGGBP1
67.3002	0.016285	CGGBP1
50.81	0.0539352	CGGBP1
47.3449	0.0314183	CGGBP1
58.0336	0.0633553	CGGBP1
38.8449	0.0220546	CGGBP1
50.3235	0.0793161	CGGBP1
51.667	0.0192506	CGGBP1
54.4881	0.0101932	CGGBP1
39.8184	0.0362037	CGGBP1
50.1144	0.0495106	CGGBP1
54.6402	0.0184028	CGGBP1
40.6696	0.0237555	CGGBP1
57.5689	0.0172222	CGGBP1
42.2551	0.025641	CGGBP1
54.4798	0.0216461	CGGBP1
63.1152	0.0344757	CGGBP1
51.5657	0.0128916	CGGBP1
84.3892	0.01862	CGGBP1
65.3552	0.0211909	CGGBP1
66.1198	0.0941386	CGGBP1
75.0208	0.0136258	CGGBP1
58.1058	0.0109788	CGGBP1
53.9821	0.0302294	CGGBP1
44.3793	0.0128312	CGGBP1
45.8717	0.0483523	CGGBP1
34.2735	0.0163475	CGGBP1
48.8249	0.0204463	CGGBP1
56.5625	0.03165	CGGBP1
49.472	0.0145317	CGGBP1
52.5135	0.0203583	CGGBP1
29.3175	0.0562037	CGGBP1
40.6158	0.0240716	CGGBP1
47.36	0.0359903	CGGBP1
48.0134	0.0107843	CGGBP1
60.918	0.0220928	CGGBP1
47.3291	0.0153837	CGGBP1
46.6519	0.0703847	CGGBP1
41.2429	0.0625345	CGGBP1
45.5247	0.0177555	CGGBP1
29.1358	0.0289409	CGGBP1
40.1639	0.0152977	CGGBP1
42.8694	0.0296259	CGGBP1
50.5988	0.0373105	CGGBP1
42.0111	0.0342233	CGGBP1
30.0695	0.0316485	CGGBP1
42.5252	0.0265978	CGGBP1
9.20911	0.0429926	CGGBP1
39.1622	0.0481809	CGGBP1
53.6046	0.0300966	CGGBP1
56.4914	0.0330933	CGGBP1
35.3539	0.0337771	CGGBP1
45.2896	0.0543484	CGGBP1
39.0623	0.0465809	CGGBP1
51.1965	0.0134212	CGGBP1
27.9094	0.0621685	CGGBP1
43.2567	0.0101831	CGGBP1
38.9996	0.0795993	CGGBP1
46.0357	0.0262855	CGGBP1
47.9853	0.0940722	CGGBP1
50.0038	0.0151039	CGGBP1
33.7512	0.0115102	CGGBP1
26.123	0.0165615	CGGBP1
44.9325	0.0162887	CGGBP1
42.2438	0.016488	CGGBP1
47.1156	0.0124984	CGGBP1
39.3831	0.0112372	CGGBP1
36.1389	0.048407	CGGBP1
61.5005	0.0163929	CGGBP1
56.591	0.0502154	CGGBP1
35.5119	0.0330806	CGGBP1
51.198	0.0130031	CGGBP1
55.8174	0.0111232	CGGBP1
45.8977	0.0140653	CGGBP1
50.4613	0.0124106	CGGBP1
19.3129	0.0553182	CGGBP1
57.4232	0.0712725	CGGBP1
59.6952	0.0223656	CGGBP1
57.6135	0.0644456	CGGBP1
52.3785	0.0111089	CGGBP1
54.7038	0.0104434	CGGBP1
69.6381	0.00994258	CGGBP1
61.2742	0.00898584	CGGBP1
63.1674	0.016087	CGGBP1
52.2183	0.0141553	CGGBP1
51.2503	0.0124616	CGGBP1
55.4696	0.0128592	CGGBP1
71.2982	0.00986832	CGGBP1
40.8087	0.0143779	CGGBP1
65.5086	0.0124745	CGGBP1
69.6267	0.0184798	CGGBP1
52.9723	0.0264253	CGGBP1
37.2657	0.0461911	CGGBP1
34.9995	0.0181573	CGGBP1
45.3809	0.0134691	CGGBP1
51.7434	0.0269468	CGGBP1
43.692	0.00845799	CGGBP1
29.4284	0.0824907	CGGBP1
51.2093	0.0262866	CGGBP1
44.0859	0.0117023	CGGBP1
37.5825	0.0197135	CGGBP1
44.9864	0.00848073	CGGBP1
39.8934	0.0333813	CGGBP1
41.5683	0.0197842	CGGBP1
35.9699	0.0152337	CGGBP1
28.854	0.0236163	CGGBP1
37.6115	0.0312702	CGGBP1
37.0684	0.0112609	CGGBP1
39.9389	0.0939176	CGGBP1
62.2297	0.0273128	CGGBP1
37.131	0.0113753	CGGBP1
60.4988	0.00640038	CGGBP1
40.2073	0.0102937	CGGBP1
66.2899	0.0138528	CGGBP1
46.1858	0.050605	CGGBP1
48.2486	0.00778584	CGGBP1
53.3785	0.00678462	CGGBP1
62.5174	0.0064811	CGGBP1
48.3611	0.0137052	CGGBP1
85.9383	0.0486005	CGGBP1
61.7868	0.00587416	CGGBP1
60.4516	0.0434078	CGGBP1
48.8763	0.0436164	CGGBP1
36.9707	0.0171387	CGGBP1
56.0919	0.00968128	CGGBP1
100.196	0.00854832	CGGBP1
79.2383	0.00773851	CGGBP1
77.8439	0.00750434	CGGBP1
52.8701	0.0879741	CGGBP1
55.0512	0.00808215	CGGBP1
40.5472	0.00636745	CGGBP1
57.2958	0.0125588	CGGBP1
44.9409	0.012503	CGGBP1
51.259	0.0137052	CGGBP1
56.7088	0.00916172	CGGBP1
64.172	0.00501742	CGGBP1
56.0423	0.0103206	CGGBP1
28.8558	0.00630934	CGGBP1
70.3123	0.00361322	CGGBP1
46.2708	0.00966267	CGGBP1
65.9465	0.00542431	CGGBP1
71.6299	0.0119174	CGGBP1
72.9878	0.0520155	CGGBP1
72.6446	0.015549	CGGBP1
79.0403	0.00757501	CGGBP1
53.8314	0.00469235	CGGBP1

## Sheet: fig.5b
shScramble	shRRM1-1-1	shRRM1-2-1	shRRM1-2-2	shRRM1-2-3	shRRM1-2-4	shRRM1-2-5	shRRM1-2-6	shRRM1-2-7
1	0.11636	0.198425	0.157854	0.272312	0.153538	0.163799	0.218646	0.274841
0.972655	0.093212	0.201195	0.120463	0.276114	0.163421	0.169576	0.215636	0.263645
0.993092	0.097171	0.201195	0.117169	0.344681	0.142266	0.184284	0.191666	0.245989

## Sheet: fig.5e
shScramble	shMMUT-1-1	shMMUT-1-2	shMMUT-1-3	shMMUT-1-4	shMMUT-1-5	shMMUT-1-6
1	0.158952	0.174343	0.232183	0.222725	0.082279	0.219658
0.858565	0.178831	0.088388	0.175962	0.272312	0.082279	0.227405
0.846745	0.172739	0.078201	0.237062	0.250578	0.081711	0.247129
		0.171546

## Sheet: fig.5h
shScramble	shKIAA1429-1-1	shKIAA1429-1-2	shKIAA1429-2-1	shKIAA1429-2-2	shKIAA1429-2-3	shKIAA1429-2-4
1	0.258816	0.278677	0.292532	0.241484	0.304251	0.307076
0.986233	0.332171	0.276752	0.302848	0.239816	0.300062	0.302848
1.09429	0.25349	0.278677	0.294567	0.271684	0.274206	0.311362

## Sheet: fig.5j
shScramble	shYWHAZ-1-1	shYWHAZ-1-2	shYWHAZ-2-1	shYWHAZ-2-2	shYWHAZ-2-3
1	0.030325	0.037249	0.023958	0.036821	0.032728
1.07177	0.039738	0.039646	0.026954	0.036567	0.035321
0.876606	0.040293	0.039373	0.023303	0.035077

[truncated: 4 more sheets: fig.6a, fig.6b, fig.6c, fig.6d]
